# Supplementary material for: Roles of Argonautes and Dicers on Sclerotinia sclerotiorum Antiviral RNA Silencing
Source: Front Plant Sci. 2019 Jul 30;10:976. doi: 10.3389/fpls.2019.00976 (PMC6694225; doi:10.3389/fpls.2019.00976)
Supplement: Supplementary file 1 [file Data_Sheet_1.xlsx]

## Sheet: Sample Setup
Block Type	96-Well Block (0.2mL)
Calibration Background is expired	No
Calibration Background performed on	02-01-2019
Calibration Normalization FAM-ROX is expired	No
Calibration Normalization FAM-ROX performed on	02-01-2019
Calibration Normalization VIC-ROX is expired	No
Calibration Normalization VIC-ROX performed on	02-01-2019
Calibration Pure Dye CY5 is expired	No
Calibration Pure Dye CY5 performed on	02-01-2019
Calibration Pure Dye CY5-2 is expired	No
Calibration Pure Dye CY5-2 performed on	01-29-2019
Calibration Pure Dye FAM is expired	No
Calibration Pure Dye FAM performed on	02-01-2019
Calibration Pure Dye NED is expired	No
Calibration Pure Dye NED performed on	02-01-2019
Calibration Pure Dye ROX is expired	No
Calibration Pure Dye ROX performed on	02-01-2019
Calibration Pure Dye SYBR is expired	No
Calibration Pure Dye SYBR performed on	02-01-2019
Calibration Pure Dye TAMRA is expired	No
Calibration Pure Dye TAMRA performed on	02-01-2019
Calibration Pure Dye VIC is expired	No
Calibration Pure Dye VIC performed on	01-29-2019
Calibration ROI is expired	No
Calibration ROI performed on	01-29-2019
Calibration Uniformity is expired	No
Calibration Uniformity performed on	01-29-2019
Chemistry	SYBR_GREEN
Date Created	2019-04-02 17:38:46 PM CDT
Experiment Barcode
Experiment Comment
Experiment File Name	E:\2019-04-02 173846.eds
Experiment Name	2019-04-02 173846
Experiment Run End Time	2019-04-02 14:35:48 PM CDT
Experiment Type	Standard Curve
Instrument Name	278861659
Instrument Serial Number	278861659
Instrument Type	QuantStudio(TM) 6 Flex System
Passive Reference	ROX
Quantification Cycle Method	Ct
Signal Smoothing On	true
Stage/ Cycle where Analysis is performed	Stage 2, Step 2
User Name
Well	Well Position	Sample Name	Sample Color	Biogroup Name	Biogroup Color	Target Name	Target Color	Task	Reporter	Quencher	Quantity	Comments
1	A1	wt-1	RGB(176,23,31)			ago2	RGB(176,23,31)	UNKNOWN	SYBR	None
2	A2	wt-1	RGB(176,23,31)			ago2	RGB(176,23,31)	UNKNOWN	SYBR	None
3	A3	wt-1	RGB(176,23,31)			ago2	RGB(176,23,31)	UNKNOWN	SYBR	None
4	A4	wt-1	RGB(176,23,31)			ago2	RGB(176,23,31)	UNKNOWN	SYBR	None
5	A5	wt-2	RGB(238,121,66)			ago2	RGB(176,23,31)	UNKNOWN	SYBR	None
6	A6	wt-2	RGB(238,121,66)			ago2	RGB(176,23,31)	UNKNOWN	SYBR	None
7	A7	wt-2	RGB(238,121,66)			ago2	RGB(176,23,31)	UNKNOWN	SYBR	None
8	A8	wt-2	RGB(238,121,66)			ago2	RGB(176,23,31)	UNKNOWN	SYBR	None
9	A9	wt-3	RGB(142,56,142)			ago2	RGB(176,23,31)	UNKNOWN	SYBR	None
10	A10	wt-3	RGB(142,56,142)			ago2	RGB(176,23,31)	UNKNOWN	SYBR	None
11	A11	wt-3	RGB(142,56,142)			ago2	RGB(176,23,31)	UNKNOWN	SYBR	None
12	A12	wt-3	RGB(142,56,142)			ago2	RGB(176,23,31)	UNKNOWN	SYBR	None
13	B1	200 dsrna-1	RGB(0,0,255)			ago2	RGB(176,23,31)	UNKNOWN	SYBR	None
14	B2	200 dsrna-1	RGB(0,0,255)			ago2	RGB(176,23,31)	UNKNOWN	SYBR	None
15	B3	200 dsrna-1	RGB(0,0,255)			ago2	RGB(176,23,31)	UNKNOWN	SYBR	None
16	B4	200 dsrna-1	RGB(0,0,255)			ago2	RGB(176,23,31)	UNKNOWN	SYBR	None
17	B5	200 dsrna-2	RGB(198,113,113)			ago2	RGB(176,23,31)	UNKNOWN	SYBR	None
18	B6	200 dsrna-2	RGB(198,113,113)			ago2	RGB(176,23,31)	UNKNOWN	SYBR	None
19	B7	200 dsrna-2	RGB(198,113,113)			ago2	RGB(176,23,31)	UNKNOWN	SYBR	None
20	B8	200 dsrna-2	RGB(198,113,113)			ago2	RGB(176,23,31)	UNKNOWN	SYBR	None
21	B9	200 dsrna-3	RGB(0,245,255)			ago2	RGB(176,23,31)	UNKNOWN	SYBR	None
22	B10	200 dsrna-3	RGB(0,245,255)			ago2	RGB(176,23,31)	UNKNOWN	SYBR	None
23	B11	200 dsrna-3	RGB(0,245,255)			ago2	RGB(176,23,31)	UNKNOWN	SYBR	None
24	B12	200 dsrna-3	RGB(0,245,255)			ago2	RGB(176,23,31)	UNKNOWN	SYBR	None
25	C1	400 dsrna-1	RGB(0,139,69)			ago2	RGB(176,23,31)	UNKNOWN	SYBR	None
26	C2	400 dsrna-1	RGB(0,139,69)			ago2	RGB(176,23,31)	UNKNOWN	SYBR	None
27	C3	400 dsrna-1	RGB(0,139,69)			ago2	RGB(176,23,31)	UNKNOWN	SYBR	None
28	C4	400 dsrna-1	RGB(0,139,69)			ago2	RGB(176,23,31)	UNKNOWN	SYBR	None
29	C5	400 dsrna-2	RGB(238,220,130)			ago2	RGB(176,23,31)	UNKNOWN	SYBR	None
30	C6	400 dsrna-2	RGB(238,220,130)			ago2	RGB(176,23,31)	UNKNOWN	SYBR	None
31	C7	400 dsrna-2	RGB(238,220,130)			ago2	RGB(176,23,31)	UNKNOWN	SYBR	None
32	C8	400 dsrna-2	RGB(238,220,130)			ago2	RGB(176,23,31)	UNKNOWN	SYBR	None
33	C9	400 dsrna-3	RGB(238,238,0)			ago2	RGB(176,23,31)	UNKNOWN	SYBR	None
34	C10	400 dsrna-3	RGB(238,238,0)			ago2	RGB(176,23,31)	UNKNOWN	SYBR	None
35	C11	400 dsrna-3	RGB(238,238,0)			ago2	RGB(176,23,31)	UNKNOWN	SYBR	None
36	C12	400 dsrna-3	RGB(238,238,0)			ago2	RGB(176,23,31)	UNKNOWN	SYBR	None
37	D1	wt-1	RGB(176,23,31)			actin	RGB(0,0,255)	UNKNOWN	SYBR	None
38	D2	wt-1	RGB(176,23,31)			actin	RGB(0,0,255)	UNKNOWN	SYBR	None
39	D3	wt-1	RGB(176,23,31)			actin	RGB(0,0,255)	UNKNOWN	SYBR	None
40	D4	wt-1	RGB(176,23,31)			actin	RGB(0,0,255)	UNKNOWN	SYBR	None
41	D5	wt-2	RGB(238,121,66)			actin	RGB(0,0,255)	UNKNOWN	SYBR	None
42	D6	wt-2	RGB(238,121,66)			actin	RGB(0,0,255)	UNKNOWN	SYBR	None
43	D7	wt-2	RGB(238,121,66)			actin	RGB(0,0,255)	UNKNOWN	SYBR	None
44	D8	wt-2	RGB(238,121,66)			actin	RGB(0,0,255)	UNKNOWN	SYBR	None
45	D9	wt-3	RGB(142,56,142)			actin	RGB(0,0,255)	UNKNOWN	SYBR	None
46	D10	wt-3	RGB(142,56,142)			actin	RGB(0,0,255)	UNKNOWN	SYBR	None
47	D11	wt-3	RGB(142,56,142)			actin	RGB(0,0,255)	UNKNOWN	SYBR	None
48	D12	wt-3	RGB(142,56,142)			actin	RGB(0,0,255)	UNKNOWN	SYBR	None
49	E1	200 dsrna-1	RGB(0,0,255)			actin	RGB(0,0,255)	UNKNOWN	SYBR	None
50	E2	200 dsrna-1	RGB(0,0,255)			actin	RGB(0,0,255)	UNKNOWN	SYBR	None
51	E3	200 dsrna-1	RGB(0,0,255)			actin	RGB(0,0,255)	UNKNOWN	SYBR	None
52	E4	200 dsrna-1	RGB(0,0,255)			actin	RGB(0,0,255)	UNKNOWN	SYBR	None
53	E5	200 dsrna-2	RGB(198,113,113)			actin	RGB(0,0,255)	UNKNOWN	SYBR	None
54	E6	200 dsrna-2	RGB(198,113,113)			actin	RGB(0,0,255)	UNKNOWN	SYBR	None
55	E7	200 dsrna-2	RGB(198,113,113)			actin	RGB(0,0,255)	UNKNOWN	SYBR	None
56	E8	200 dsrna-2	RGB(198,113,113)			actin	RGB(0,0,255)	UNKNOWN	SYBR	None
57	E9	200 dsrna-3	RGB(0,245,255)			actin	RGB(0,0,255)	UNKNOWN	SYBR	None
58	E10	200 dsrna-3	RGB(0,245,255)			actin	RGB(0,0,255)	UNKNOWN	SYBR	None
59	E11	200 dsrna-3	RGB(0,245,255)			actin	RGB(0,0,255)	UNKNOWN	SYBR	None
60	E12	200 dsrna-3	RGB(0,245,255)			actin	RGB(0,0,255)	UNKNOWN	SYBR	None
61	F1	400 dsrna-1	RGB(0,139,69)			actin	RGB(0,0,255)	UNKNOWN	SYBR	None
62	F2	400 dsrna-1	RGB(0,139,69)			actin	RGB(0,0,255)	UNKNOWN	SYBR	None
63	F3	400 dsrna-1	RGB(0,139,69)			actin	RGB(0,0,255)	UNKNOWN	SYBR	None
64	F4	400 dsrna-1	RGB(0,139,69)			actin	RGB(0,0,255)	UNKNOWN	SYBR	None
65	F5	400 dsrna-2	RGB(238,220,130)			actin	RGB(0,0,255)	UNKNOWN	SYBR	None
66	F6	400 dsrna-2	RGB(238,220,130)			actin	RGB(0,0,255)	UNKNOWN	SYBR	None
67	F7	400 dsrna-2	RGB(238,220,130)			actin	RGB(0,0,255)	UNKNOWN	SYBR	None
68	F8	400 dsrna-2	RGB(238,220,130)			actin	RGB(0,0,255)	UNKNOWN	SYBR	None
69	F9	400 dsrna-3	RGB(238,238,0)			actin	RGB(0,0,255)	UNKNOWN	SYBR	None
70	F10	400 dsrna-3	RGB(238,238,0)			actin	RGB(0,0,255)	UNKNOWN	SYBR	None
71	F11	400 dsrna-3	RGB(238,238,0)			actin	RGB(0,0,255)	UNKNOWN	SYBR	None
72	F12	400 dsrna-3	RGB(238,238,0)			actin	RGB(0,0,255)	UNKNOWN	SYBR	None
73	G1
74	G2
75	G3
76	G4
77	G5
78	G6
79	G7
80	G8
81	G9
82	G10
83	G11
84	G12
85	H1
86	H2
87	H3
88	H4
89	H5
90	H6
91	H7
92	H8
93	H9
94	H10
95	H11
96	H12

## Sheet: Raw Data
Block Type	96-Well Block (0.2mL)
Calibration Background is expired	No
Calibration Background performed on	02-01-2019
Calibration Normalization FAM-ROX is expired	No
Calibration Normalization FAM-ROX performed on	02-01-2019
Calibration Normalization VIC-ROX is expired	No
Calibration Normalization VIC-ROX performed on	02-01-2019
Calibration Pure Dye CY5 is expired	No
Calibration Pure Dye CY5 performed on	02-01-2019
Calibration Pure Dye CY5-2 is expired	No
Calibration Pure Dye CY5-2 performed on	01-29-2019
Calibration Pure Dye FAM is expired	No
Calibration Pure Dye FAM performed on	02-01-2019
Calibration Pure Dye NED is expired	No
Calibration Pure Dye NED performed on	02-01-2019
Calibration Pure Dye ROX is expired	No
Calibration Pure Dye ROX performed on	02-01-2019
Calibration Pure Dye SYBR is expired	No
Calibration Pure Dye SYBR performed on	02-01-2019
Calibration Pure Dye TAMRA is expired	No
Calibration Pure Dye TAMRA performed on	02-01-2019
Calibration Pure Dye VIC is expired	No
Calibration Pure Dye VIC performed on	01-29-2019
Calibration ROI is expired	No
Calibration ROI performed on	01-29-2019
Calibration Uniformity is expired	No
Calibration Uniformity performed on	01-29-2019
Chemistry	SYBR_GREEN
Date Created	2019-04-02 17:38:46 PM CDT
Experiment Barcode
Experiment Comment
Experiment File Name	E:\2019-04-02 173846.eds
Experiment Name	2019-04-02 173846
Experiment Run End Time	2019-04-02 14:35:48 PM CDT
Experiment Type	Standard Curve
Instrument Name	278861659
Instrument Serial Number	278861659
Instrument Type	QuantStudio(TM) 6 Flex System
Passive Reference	ROX
Quantification Cycle Method	Ct
Signal Smoothing On	true
Stage/ Cycle where Analysis is performed	Stage 2, Step 2
User Name
Well	Well Position	Cycle	x1-m1	x2-m2	x3-m3	x4-m4	x5-m5
1	A1	1	2.79482e+06	428157	246676	1.77866e+06	-45258.7
2	A2	1	1.89157e+06	280351	203234	1.52479e+06	15809.6
3	A3	1	2.54664e+06	354208	296324	1719131	37580.4
4	A4	1	2550427	340558	323152	1.76846e+06	40926.3
5	A5	1	2.34085e+06	292125	308924	1.76709e+06	11893.3
6	A6	1	2596232	324665	373434	1.93494e+06	33444.3
7	A7	1	2.82049e+06	349508	390469	2.00329e+06	33995.8
8	A8	1	2.71965e+06	330741	375439	1.97067e+06	32659.9
9	A9	1	2.67092e+06	329564	345924	1.93409e+06	32868.5
10	A10	1	2.76573e+06	351481	344736	1.95566e+06	37277.5
11	A11	1	2767732	380225	318398	1.94648e+06	34729.5
12	A12	1	2.99064e+06	433391	278683	1.9909e+06	29311.4
13	B1	1	2686280	379219	291415	1866840	32792
14	B2	1	2.50642e+06	366500	295993	1.70023e+06	32960.2
15	B3	1	2.33082e+06	331827	312826	1.66998e+06	5103.88
16	B4	1	2.41055e+06	329333	347595	1.74618e+06	30493.2
17	B5	1	2888405	359520	409246	1.96011e+06	35121.4
18	B6	1	2350541	217058	327950	1.97677e+06	-89594
19	B7	1	2419248	275870	395273	2.08895e+06	23036.8
20	B8	1	3.18621e+06	353124	435289	2.12357e+06	37825.9
21	B9	1	2.69673e+06	325010	386633	1.99355e+06	29027.1
22	B10	1	2.84477e+06	350984	379994	2.09708e+06	36377
23	B11	1	2748197	352091	334892	2.00029e+06	30351.8
24	B12	1	2.85142e+06	391137	286123	1936302	34876.1
25	C1	1	2.9053e+06	396589	311596	1.9819e+06	37566.4
26	C2	1	2.4424e+06	349879	312951	1.77242e+06	32776.7
27	C3	1	2218157	302760	331402	1.66237e+06	25897.9
28	C4	1	2.42891e+06	326328	374398	1.84311e+06	34512.1
29	C5	1	2.52867e+06	325300	405331	1.94503e+06	30494.1
30	C6	1	2.9628e+06	358585	484618	2.26936e+06	21481.1
31	C7	1	2838324	342767	466044	2146994	37381.9
32	C8	1	3.15643e+06	352624	465042	2.21474e+06	38703.4
33	C9	1	2944445	327287	413313	2.19431e+06	24589.9
34	C10	1	2.88733e+06	343973	389670	2.07288e+06	33194.4
35	C11	1	3.00179e+06	358126	341102	1998271	33105.3
36	C12	1	2.93457e+06	389034	297911	1924038	33542.6
37	D1	1	2.8103e+06	410052	316195	1859220	43059.2
38	D2	1	3.09346e+06	400358	361670	1.97438e+06	44428.7
39	D3	1	2.81698e+06	351041	366866	1.8669e+06	39404.5
40	D4	1	2.74575e+06	348939	401555	1.92259e+06	40717
41	D5	1	2.5218e+06	318169	419890	1899667	31982.8
42	D6	1	2.86587e+06	343717	487724	2.17786e+06	15437.8
43	D7	1	2.84339e+06	331044	465718	2.14227e+06	23966.8
44	D8	1	3.00577e+06	344834	470258	2.21663e+06	28579.8
45	D9	1	2.75134e+06	311029	409619	2.03541e+06	32633.7
46	D10	1	2.95372e+06	339097	397723	2.07174e+06	37096.4
47	D11	1	2.76633e+06	303504	320009	2.01118e+06	-15813.5
48	D12	1	3.13732e+06	389934	332089	2.1185e+06	33709.3
49	E1	1	2.51742e+06	356407	260420	1.87691e+06	10220
50	E2	1	2728092	376059	342461	1.85723e+06	32327.1
51	E3	1	2.59593e+06	338527	354934	1869799	21766
52	E4	1	2477799	326611	367681	1.75915e+06	28918.2
53	E5	1	2605095	328597	412534	1.864e+06	31864.1
54	E6	1	2892919	350250	469698	2078859	35860
55	E7	1	2.50419e+06	299345	395216	1.81668e+06	31416.8
56	E8	1	2721211	317980	396052	1.84876e+06	33058.1
57	E9	1	2460465	290886	366755	1.82014e+06	29634.3
58	E10	1	2262931	274755	329147	1.80645e+06	15890.8
59	E11	1	2.66171e+06	336643	333842	1.91006e+06	17161.9
60	E12	1	2.87973e+06	403021	330658	2.01043e+06	34534.4
61	F1	1	2.82315e+06	424882	300533	1.88142e+06	36822.3
62	F2	1	2.70165e+06	369496	337622	1.84825e+06	55581.2
63	F3	1	2.47142e+06	319533	312227	1642624	10793.3
64	F4	1	2.30404e+06	296903	333858	1.65421e+06	29521.9
65	F5	1	2.06546e+06	244781	303926	1.64766e+06	1726
66	F6	1	2.21193e+06	276089	334941	1.56253e+06	28251.1
67	F7	1	2395286	293685	370401	1.76106e+06	27066.4
68	F8	1	2334906	283108	345671	1.68783e+06	23578.4
69	F9	1	2.39641e+06	290109	329751	1675359	23019
70	F10	1	2.56192e+06	308888	324737	1.76388e+06	18095.9
71	F11	1	2689906	342895	303017	1.71361e+06	-11209.4
72	F12	1	2.89467e+06	391873	289779	1.84913e+06	33005.7
73	G1	1	2330261	185728	65135.3	55676.2	10857.6
74	G2	1	2.24399e+06	167564	63186.9	46422.3	-31684.9
75	G3	1	2.35961e+06	188884	76504.8	66030.4	-5424.14
76	G4	1	1.4116e+06	122028	50611.4	41223.1	7237.28
77	G5	1	1255459	110360	46422.6	41244.5	8338.84
78	G6	1	1.33719e+06	116127	48824.4	41534.1	5294.36
79	G7	1	1.30786e+06	115249	54544.3	47697.1	-24829.9
80	G8	1	1.49825e+06	123808	55686.1	46775.7	5002.88
81	G9	1	1.33478e+06	109962	47937.9	39333.6	5762.91
82	G10	1	1.57183e+06	122691	50551.6	45149.9	6859.3
83	G11	1	1.68247e+06	128776	51090.7	24626.8	-5413.86
84	G12	1	2.00817e+06	159309	60942.1	48038	9170.77
85	H1	1	2.59216e+06	207795	70771.4	63115.3	14974.5
86	H2	1	2.27287e+06	198691	71747	61865.1	-4469.46
87	H3	1	1956324	151419	55374.3	47869.1	-9511.89
88	H4	1	1858814	148374	59594.3	48746.1	8101.85
89	H5	1	1136094	82335.3	24574.8	14347	-11941.4
90	H6	1	1778831	149377	64179.2	50690.5	9140.84
91	H7	1	4805834	463867	246803	221280	57858.5
92	H8	1	1.81949e+06	148677	63362.9	52028.9	9787.79
93	H9	1	1.67353e+06	132125	53559.2	43130.9	8995.71
94	H10	1	1.60648e+06	95994.4	20748.4	-31573.7	-36098.2
95	H11	1	2.08367e+06	164800	64343.1	50278.6	2688.78
96	H12	1	2241934	178733	63178.5	51185.2	11894.4
1	A1	2	2.78344e+06	425204	246341	1.78397e+06	-44859.8
2	A2	2	1.89223e+06	278741	203939	1.5311e+06	16004.7
3	A3	2	2.54385e+06	353101	295196	1.72481e+06	40189.8
4	A4	2	2543278	340925	321811	1773854	41765.5
5	A5	2	2.34285e+06	291474	310482	1.77812e+06	11972.4
6	A6	2	2.59803e+06	324849	374594	1.9411e+06	34183.3
7	A7	2	2.82018e+06	348714	392197	2.01381e+06	33993.9
8	A8	2	2.71801e+06	332908	377379	1.97751e+06	32790.3
9	A9	2	2.66498e+06	328092	345049	1.94236e+06	32732.1
10	A10	2	2.75372e+06	348571	346128	1.96421e+06	37329.5
11	A11	2	2.75934e+06	380601	318922	1.95352e+06	34738.2
12	A12	2	2.96864e+06	431617	277571	1.98949e+06	29326.4
13	B1	2	2.67816e+06	379848	293145	1.87687e+06	33191.9
14	B2	2	2506949	366290	297098	1.70865e+06	34012
15	B3	2	2.32865e+06	331066	313314	1.67662e+06	4696.28
16	B4	2	2.4059e+06	326585	346808	1.75264e+06	29905.2
17	B5	2	2.89552e+06	362854	411577	1969981	34306
18	B6	2	2359254	219985	326949	1.98758e+06	-90268.2
19	B7	2	2.4196e+06	277617	399423	2097509	23083.9
20	B8	2	3.1868e+06	353837	436005	2.13432e+06	35744.9
21	B9	2	2692731	324334	387662	2.00304e+06	28818.7
22	B10	2	2.84723e+06	352865	380732	2.10752e+06	38188.7
23	B11	2	2.7455e+06	350788	331665	2.00697e+06	30357.7
24	B12	2	2.84274e+06	389695	285600	1.94167e+06	34619.5
25	C1	2	2.91109e+06	397034	312963	1.98803e+06	38294.3
26	C2	2	2440890	349215	315503	1.78015e+06	34175.2
27	C3	2	2214096	303721	333648	1666784	24740
28	C4	2	2.44068e+06	328628	378565	1.85311e+06	34486.3
29	C5	2	2.52757e+06	325352	409509	1.95811e+06	28940.5
30	C6	2	2969942	360860	483843	2.27807e+06	23101.7
31	C7	2	2.84025e+06	342430	466767	2.15697e+06	39774.5
32	C8	2	3153268	354430	468356	2.22077e+06	37124.5
33	C9	2	2.93385e+06	325191	415506	2.20221e+06	25644.6
34	C10	2	2.88682e+06	342572	389295	2.07789e+06	34235.2
35	C11	2	2.99732e+06	357281	341666	2.00613e+06	33727.9
36	C12	2	2.92257e+06	385542	298138	1.92686e+06	33304.1
37	D1	2	2.80156e+06	408579	315390	1.86924e+06	44487.4
38	D2	2	3.08147e+06	397614	362981	1.98435e+06	45285.2
39	D3	2	2.80494e+06	350587	366892	1.87401e+06	40752.8
40	D4	2	2738587	345216	403596	1.9328e+06	41791.7
41	D5	2	2.51629e+06	315587	421019	1.90942e+06	31326.7
42	D6	2	2.86424e+06	344986	487507	2.18435e+06	17311.7
43	D7	2	2840769	331740	468696	2.14897e+06	26087.9
44	D8	2	2.99962e+06	342176	473237	2.22618e+06	28528.8
45	D9	2	2.74512e+06	309652	413246	2.04192e+06	32967.6
46	D10	2	2.94419e+06	341082	400650	2.07692e+06	35992.2
47	D11	2	2758040	304884	322830	2016796	-15841.6
48	D12	2	3.12656e+06	387904	332636	2.12508e+06	34614.5
49	E1	2	2.51242e+06	354638	262249	1.8882e+06	10478.9
50	E2	2	2.71965e+06	374671	344144	1.86515e+06	33473.9
51	E3	2	2.59071e+06	338884	356844	1881250	22850.6
52	E4	2	2.48128e+06	326476	370916	1.77526e+06	31173
53	E5	2	2605925	327179	414624	1.87716e+06	31488
54	E6	2	2.892e+06	353888	468105	2.08373e+06	37802.5
55	E7	2	2.50564e+06	294788	396534	1.82446e+06	32967.3
56	E8	2	2.71948e+06	317903	397289	1853824	33097.1
57	E9	2	2.45976e+06	291414	367015	1.82563e+06	28297.3
58	E10	2	2.26338e+06	276211	329991	1814274	16097.8
59	E11	2	2660974	337721	332570	1.91553e+06	18265.8
60	E12	2	2.87654e+06	403279	330671	2.01594e+06	35908.2
61	F1	2	2.82135e+06	423229	303425	1.89386e+06	36729.1
62	F2	2	2.68154e+06	365288	339125	1.85999e+06	56538.5
63	F3	2	2.47312e+06	317590	313715	1.65013e+06	11921.4
64	F4	2	2301935	299046	334397	1.66382e+06	29944.3
65	F5	2	2.06651e+06	243546	304905	1.65657e+06	2016.93
66	F6	2	2.21099e+06	278650	336789	1.56619e+06	27661.8
67	F7	2	2.39552e+06	293928	369597	1766477	26385.2
68	F8	2	2.33453e+06	281590	348126	1.69581e+06	22331
69	F9	2	2388700	286363	332158	1.68015e+06	23621.9
70	F10	2	2.5469e+06	307648	324176	1.7702e+06	17630.5
71	F11	2	2.67891e+06	341028	303954	1.72023e+06	-12108.1
72	F12	2	2.8847e+06	391327	289271	1.85806e+06	33734.6
73	G1	2	2.34075e+06	188295	66659.6	55951.4	9988.83
74	G2	2	2257822	169655	63222.3	46182.1	-32424.2
75	G3	2	2365401	188916	77295.9	66493.7	-5268.34
76	G4	2	1.42501e+06	122262	51664.2	41140.9	6284.94
77	G5	2	1.26423e+06	111087	47745.9	43322.1	9640.25
78	G6	2	1.3441e+06	115875	48852.5	43438.4	4897.08
79	G7	2	1315032	116457	53496.1	47557.9	-25582.7
80	G8	2	1.51071e+06	124271	55368.1	47581.4	5262.95
81	G9	2	1.34219e+06	110550	49341.9	40108.9	7345.03
82	G10	2	1.58334e+06	123977	50880.9	45914.7	6049.04
83	G11	2	1.691e+06	129231	49871	26288.9	-4771
84	G12	2	2014161	158387	62205.4	49451.2	9082.81
85	H1	2	2.60536e+06	209452	70631.7	63130.5	14202.6
86	H2	2	2.28093e+06	198379	73487.6	62153	-4495.68
87	H3	2	1.96567e+06	153517	55590.2	47251.4	-10721.3
88	H4	2	1.86984e+06	149537	60651.6	48859.4	7097.65
89	H5	2	1.14615e+06	83178.1	24560.8	15303.7	-11367.3
90	H6	2	1.78708e+06	149784	63967.2	51193.9	8866.47
91	H7	2	4870656	470662	252469	226161	60365.1
92	H8	2	1.82567e+06	147684	63832.4	53666.8	10440.5
93	H9	2	1.67832e+06	131704	55369.3	44477	10190.5
94	H10	2	1.61013e+06	94225.3	21266.4	-30907.3	-37064.6
95	H11	2	2.08829e+06	162120	64553.4	50478.6	5040.21
96	H12	2	2.24953e+06	177103	64506.8	51890.3	12059.7
1	A1	3	2.76135e+06	421790	248326	1.78636e+06	-43906
2	A2	3	1.8792e+06	277740	204044	1.53529e+06	16303.5
3	A3	3	2.52285e+06	350416	293353	1.72853e+06	39531.8
4	A4	3	2.52485e+06	338106	322886	1.77406e+06	41611.9
5	A5	3	2.33072e+06	291828	311184	1.78215e+06	11670.9
6	A6	3	2585476	321250	374072	1.94712e+06	34698.9
7	A7	3	2.80221e+06	345710	390533	2019278	34117.3
8	A8	3	2705036	329980	377147	1.98555e+06	33798
9	A9	3	2.64695e+06	325964	347312	1946204	33806.5
10	A10	3	2737944	345766	345040	1.9687e+06	37871.4
11	A11	3	2736541	377031	318121	1.95885e+06	35618.9
12	A12	3	2.94272e+06	429618	276935	1.99283e+06	29393.3
13	B1	3	2.65495e+06	375730	294588	1.88072e+06	33703
14	B2	3	2.49363e+06	364295	297777	1.71439e+06	33176.4
15	B3	3	2.31481e+06	326953	312883	1.68239e+06	3280.34
16	B4	3	2391673	326862	348637	1757602	29217
17	B5	3	2.87919e+06	360215	411178	1.97862e+06	34690.9
18	B6	3	2347268	217585	330185	1.99265e+06	-88710.6
19	B7	3	2408201	273763	397184	2100100	23261.9
20	B8	3	3175621	348307	436508	2134501	36775.4
21	B9	3	2.6857e+06	321929	387707	2.00801e+06	29863.5
22	B10	3	2.8337e+06	351528	381349	2.1096e+06	37965.4
23	B11	3	2.72736e+06	348533	332943	2.00935e+06	31013.2
24	B12	3	2.82951e+06	387062	286389	1.94361e+06	35278.8
25	C1	3	2.8962e+06	394307	313919	1.99422e+06	38170.7
26	C2	3	2.42567e+06	347300	313905	1.78226e+06	34311.1
27	C3	3	2206259	301183	333096	1.67192e+06	25165.2
28	C4	3	2.41601e+06	324286	376530	1.85418e+06	34209
29	C5	3	2.5247e+06	324434	408181	1.95851e+06	27408.7
30	C6	3	2.95606e+06	356787	485308	2.28233e+06	22377
31	C7	3	2.83229e+06	341379	472704	2163586	39564.7
32	C8	3	3.14603e+06	350200	468123	2226140	39574.9
33	C9	3	2.92568e+06	322413	416596	2.20811e+06	25923.1
34	C10	3	2.8703e+06	340995	388865	2.08085e+06	34287.9
35	C11	3	2983983	354972	342744	2.01223e+06	33521.8
36	C12	3	2.8983e+06	382941	297739	1929788	33459.6
37	D1	3	2780089	406292	316651	1.87343e+06	43922.5
38	D2	3	3.05676e+06	394497	364181	1.98631e+06	45093.7
39	D3	3	2791731	349569	366832	1.88039e+06	41228.8
40	D4	3	2.71714e+06	342888	404971	1.9382e+06	42632
41	D5	3	2.50044e+06	313152	419340	1.9139e+06	32342.3
42	D6	3	2.85265e+06	340492	489208	2.19098e+06	15116.9
43	D7	3	2.82472e+06	329107	469785	2.15164e+06	29174.9
44	D8	3	2.97713e+06	341673	472344	2.22797e+06	29688.2
45	D9	3	2.73183e+06	307326	413515	2.04493e+06	32603
46	D10	3	2.92958e+06	336619	399045	2.07904e+06	36698
47	D11	3	2.74101e+06	300389	323270	2.02303e+06	-16076.4
48	D12	3	3097065	384345	330685	2123526	34661
49	E1	3	2489002	350877	262219	1.89265e+06	11931.3
50	E2	3	2.70382e+06	372381	344900	1.86879e+06	33801.9
51	E3	3	2.5779e+06	334276	357218	1.88629e+06	23226.9
52	E4	3	2.47216e+06	324478	372842	1.77944e+06	30213.9
53	E5	3	2599266	323595	417223	1882730	31424.2
54	E6	3	2.87731e+06	350021	466484	2.09437e+06	34093.1
55	E7	3	2.49551e+06	295086	396793	1.82898e+06	33267.7
56	E8	3	2.71082e+06	315355	398415	1.8606e+06	32021.6
57	E9	3	2450057	287227	366722	1.82536e+06	26503.2
58	E10	3	2251711	273147	328439	1.81584e+06	16166.8
59	E11	3	2.65207e+06	333921	334325	1.92193e+06	17762.4
60	E12	3	2.85769e+06	399133	329610	2.02205e+06	33764.9
61	F1	3	2801604	419942	303628	1.8985e+06	37115
62	F2	3	2.65636e+06	359605	340044	1.86391e+06	57250.7
63	F3	3	2.45838e+06	317314	313869	1657455	12162.8
64	F4	3	2.2959e+06	295889	334278	1.66613e+06	31000.7
65	F5	3	2.05658e+06	242037	306843	1662295	2616.79
66	F6	3	2.20363e+06	275715	337281	1569336	27039.2
67	F7	3	2388843	292741	372588	1.76846e+06	26505.6
68	F8	3	2.32696e+06	280078	346518	1.69983e+06	23200.5
69	F9	3	2.37818e+06	285779	332859	1.68421e+06	24283.9
70	F10	3	2.52911e+06	304342	323761	1.77411e+06	17790.8
71	F11	3	2.66497e+06	338264	303821	1.72334e+06	-12570.4
72	F12	3	2.86374e+06	387036	289872	1.86366e+06	34169
73	G1	3	2.34713e+06	189652	66259.8	55147.7	11410.3
74	G2	3	2.26511e+06	169819	63267.9	48100.6	-32572
75	G3	3	2.36816e+06	190005	76377.2	67472.8	-5131.43
76	G4	3	1.43334e+06	123180	52196.6	41834.1	6834.89
77	G5	3	1.26929e+06	113424	47880.7	44421.5	8171.86
78	G6	3	1.35093e+06	117884	49290.6	42544.3	5317.83
79	G7	3	1.32119e+06	116430	54145	47628.4	-24432.6
80	G8	3	1.51878e+06	124885	56047.4	47410	6096.59
81	G9	3	1.35004e+06	110341	48688.4	40466.9	5779.78
82	G10	3	1.58827e+06	123686	51425.3	45295.6	6740
83	G11	3	1.69953e+06	130024	51692.6	26272.1	-4720.31
84	G12	3	2.01388e+06	158379	61552	48338.8	10239.3
85	H1	3	2.60825e+06	207736	71239.4	62211.2	15200.2
86	H2	3	2285966	198400	73217.5	62155.7	-3596.31
87	H3	3	1.97108e+06	153108	58292.5	48450.6	-10152.4
88	H4	3	1875163	150025	60567.8	50092.8	8470.41
89	H5	3	1.15394e+06	84761.3	25457.7	15088.2	-10411.9
90	H6	3	1.79186e+06	151126	63757.4	53033.6	8820.43
91	H7	3	4.90759e+06	477137	255100	231287	60596.8
92	H8	3	1.82506e+06	147089	64658.4	53737	11367.3
93	H9	3	1.67973e+06	132172	54900.4	44553.2	9844.12
94	H10	3	1.61276e+06	96818.9	20220.1	-30555.9	-37490.7
95	H11	3	2.09167e+06	165103	65824.3	50645.2	3487.69
96	H12	3	2.24687e+06	175235	64798.8	52219.8	11830.1
1	A1	4	2.7417e+06	414860	247570	1.78809e+06	-43240.1
2	A2	4	1.86354e+06	275850	204796	1.53929e+06	15819.7
3	A3	4	2.50636e+06	347057	294668	1.72895e+06	39845.9
4	A4	4	2.5073e+06	334397	322053	1.78037e+06	41720.4
5	A5	4	2313887	287999	309652	1.78442e+06	12887.5
6	A6	4	2.56968e+06	322991	373239	1.94864e+06	33327.3
7	A7	4	2.78263e+06	341517	392848	2.01944e+06	33812.4
8	A8	4	2687514	327814	376553	1.98355e+06	32602.9
9	A9	4	2.62673e+06	323530	346081	1.94714e+06	32584.2
10	A10	4	2.71698e+06	342597	346392	1966338	38761.8
11	A11	4	2.71716e+06	371871	318928	1.95889e+06	34230.7
12	A12	4	2.91611e+06	425376	276048	1991079	27665.8
13	B1	4	2.63594e+06	370781	293164	1.88284e+06	33176.9
14	B2	4	2.47853e+06	359098	297012	1.71549e+06	35150.6
15	B3	4	2.29781e+06	323932	313732	1.68159e+06	5333.22
16	B4	4	2372358	322770	347314	1.75583e+06	30737.5
17	B5	4	2.86529e+06	356636	411561	1979835	34341.3
18	B6	4	2.3313e+06	214349	329090	1993488	-87633.7
19	B7	4	2.38901e+06	272540	395757	2.10185e+06	23498.7
20	B8	4	3.1536e+06	348098	436722	2137335	36286.8
21	B9	4	2.66661e+06	318445	386064	2.00914e+06	29005.4
22	B10	4	2.81582e+06	349334	378124	2.10659e+06	35980.5
23	B11	4	2.7119e+06	345139	332878	2.01114e+06	31891.8
24	B12	4	2.80376e+06	383586	285037	1.94493e+06	34630.8
25	C1	4	2.88e+06	392377	314590	1.99641e+06	38287.1
26	C2	4	2.40995e+06	344690	314748	1.78677e+06	33753
27	C3	4	2.19026e+06	299619	334498	1.67166e+06	25454.1
28	C4	4	2.40195e+06	322095	379052	1.85504e+06	34769.2
29	C5	4	2.50857e+06	321421	407494	1.96084e+06	27890.3
30	C6	4	2.93848e+06	353469	486875	2.28155e+06	20872.8
31	C7	4	2817643	338745	469363	2.16694e+06	37713.1
32	C8	4	3.12829e+06	349441	466308	2.22679e+06	38517.3
33	C9	4	2899912	321804	416656	2.20722e+06	26988.2
34	C10	4	2.85438e+06	339024	388215	2.08044e+06	33775.1
35	C11	4	2.96557e+06	351577	340856	2.01444e+06	33181.1
36	C12	4	2.87487e+06	380466	296174	1.92967e+06	33989.8
37	D1	4	2.75673e+06	400998	315057	1.87417e+06	43552.3
38	D2	4	3.03382e+06	387137	362185	1.98851e+06	44215.3
39	D3	4	2.771e+06	345419	368115	1.88201e+06	41795.4
40	D4	4	2.69742e+06	340650	404119	1.93804e+06	42982.4
41	D5	4	2.47711e+06	309163	419188	1.91275e+06	34009.9
42	D6	4	2.83114e+06	335735	486807	2.19333e+06	14039.7
43	D7	4	2.80678e+06	325661	469414	2.1529e+06	29147.3
44	D8	4	2.96265e+06	338139	473892	2229586	28012.9
45	D9	4	2.70663e+06	306057	412359	2.0473e+06	32093.1
46	D10	4	2.90596e+06	334525	396638	2079860	36810.5
47	D11	4	2.71211e+06	296721	322044	2.02335e+06	-16958.5
48	D12	4	3.06536e+06	379663	330917	2.12302e+06	34183.1
49	E1	4	2.46965e+06	345956	261431	1.89792e+06	11704.2
50	E2	4	2.68463e+06	366413	344683	1.87306e+06	33790.6
51	E3	4	2.56276e+06	331697	357405	1.89079e+06	22323.8
52	E4	4	2.45586e+06	319934	370399	1.77995e+06	31649.8
53	E5	4	2.57999e+06	323180	412970	1.88531e+06	32442
54	E6	4	2.86167e+06	349153	470556	2.09229e+06	37074.9
55	E7	4	2.478e+06	292260	396192	1.82787e+06	33604.1
56	E8	4	2.69751e+06	311386	398663	1.86115e+06	33548.9
57	E9	4	2.43646e+06	286646	362729	1.83009e+06	28391.9
58	E10	4	2.2396e+06	271071	329711	1817921	15863.1
59	E11	4	2.63311e+06	333756	332950	1.92505e+06	18787.3
60	E12	4	2841311	397084	329901	2.01982e+06	34929.9
61	F1	4	2.78292e+06	415938	303410	1.90283e+06	36119
62	F2	4	2625073	354976	337669	1.86826e+06	57790.2
63	F3	4	2.44616e+06	312343	313943	1.65877e+06	11939
64	F4	4	2280576	293835	335130	1668013	31041.9
65	F5	4	2.04559e+06	239908	305724	1.66497e+06	1637.14
66	F6	4	2.18656e+06	272383	336754	1.5698e+06	28568.7
67	F7	4	2371225	288366	370853	1.77057e+06	27617.5
68	F8	4	2.31649e+06	276448	346094	1.70352e+06	21882.5
69	F9	4	2.3645e+06	284874	333578	1.68599e+06	24850.7
70	F10	4	2.51193e+06	300565	324866	1.77497e+06	17668.2
71	F11	4	2.64786e+06	336082	304070	1.72863e+06	-11507.4
72	F12	4	2.84376e+06	384847	289857	1.86227e+06	34246.5
73	G1	4	2.34591e+06	189866	66769.4	56611.2	11156.2
74	G2	4	2.26465e+06	169933	62919.4	48323.2	-32400.2
75	G3	4	2.37055e+06	189781	76947.2	66700	-4535.72
76	G4	4	1.43477e+06	122736	51022.2	42138.2	7800.45
77	G5	4	1.27287e+06	111700	46601.2	43920.9	9522.31
78	G6	4	1350354	118503	49533.3	43297.4	6415.48
79	G7	4	1.32318e+06	117023	54888.6	46910	-24820.8
80	G8	4	1.51977e+06	126567	55331.4	46237.3	6051.44
81	G9	4	1.34855e+06	111320	49266.6	41172.4	7301.99
82	G10	4	1588326	124638	51342.1	45987.4	6154.83
83	G11	4	1.6966e+06	130235	51343.6	25915.2	-5072.18
84	G12	4	2.01075e+06	157780	61640.9	49426.1	9274.43
85	H1	4	2.60689e+06	209067	71965.2	63043.3	15539.1
86	H2	4	2282839	199721	73306.5	62835.3	-3524.93
87	H3	4	1.97103e+06	152617	57310	49902.8	-10537
88	H4	4	1.87941e+06	150924	60376.4	50631.7	9019.76
89	H5	4	1.15522e+06	84921.4	27001.3	16982.4	-9691.93
90	H6	4	1.79655e+06	151740	64763	52125.9	9200
91	H7	4	4.93017e+06	480689	258295	232897	61443.7
92	H8	4	1.82532e+06	147580	64855.1	52527.9	10733.4
93	H9	4	1.67548e+06	133044	54398.9	44973.4	10242.7
94	H10	4	1610747	95629.3	21370.7	-30323.2	-37124.3
95	H11	4	2.09091e+06	163723	64563.6	49286.3	3828.85
96	H12	4	2.2482e+06	176823	64208.4	52745.1	12746.8
1	A1	5	2719466	413770	247871	1.79089e+06	-44002
2	A2	5	1.85074e+06	272423	204937	1.54234e+06	16175.4
3	A3	5	2.48291e+06	345481	294617	1.7302e+06	38984.9
4	A4	5	2.48733e+06	331455	320589	1.77914e+06	40904.4
5	A5	5	2294515	287061	309246	1.79102e+06	12634.6
6	A6	5	2.55476e+06	318268	373125	1.94902e+06	34445.3
7	A7	5	2.764e+06	342536	391834	2.02005e+06	35226.8
8	A8	5	2.6725e+06	326371	376302	1.98726e+06	33675.1
9	A9	5	2.60649e+06	320889	343961	1.94866e+06	32254.8
10	A10	5	2.69362e+06	341186	344415	1.96988e+06	38061.5
11	A11	5	2.69426e+06	370448	317025	1.95937e+06	34799.1
12	A12	5	2.89173e+06	423115	274764	1.9902e+06	28524.2
13	B1	5	2613654	366589	293134	1887533	32969.1
14	B2	5	2465051	357327	296203	1.7192e+06	34166.7
15	B3	5	2.28265e+06	321481	313430	1682461	4147.2
16	B4	5	2.35483e+06	319949	346542	1.75947e+06	29612.3
17	B5	5	2.84943e+06	354461	410580	1.97961e+06	35687
18	B6	5	2316539	210676	331761	1.99788e+06	-89455.6
19	B7	5	2.36887e+06	269891	396652	2.10281e+06	22613.8
20	B8	5	3.12901e+06	343788	433160	2.13761e+06	36740.5
21	B9	5	2.65054e+06	315008	385026	2.00941e+06	29621.2
22	B10	5	2.79371e+06	346476	379676	2.10753e+06	36472.4
23	B11	5	2.6974e+06	342195	330587	2.00903e+06	30219.2
24	B12	5	2.78576e+06	379810	285288	1.94528e+06	35281
25	C1	5	2.86592e+06	388662	310638	1.99837e+06	38336
26	C2	5	2.40001e+06	341734	313754	1.7892e+06	34026
27	C3	5	2.17667e+06	297280	332136	1.67514e+06	27270.4
28	C4	5	2.38633e+06	317239	379574	1.85609e+06	33305.7
29	C5	5	2.49091e+06	317704	408865	1.96182e+06	30274.2
30	C6	5	2.91738e+06	350304	484479	2.282e+06	22459
31	C7	5	2.80132e+06	335700	471246	2165903	38532.4
32	C8	5	3110719	345229	468519	2.22588e+06	38340
33	C9	5	2.87827e+06	316980	413289	2208507	26770.2
34	C10	5	2.83382e+06	336356	388049	2.08212e+06	33811.3
35	C11	5	2.93779e+06	349690	339734	2014198	32748.1
36	C12	5	2.85365e+06	376447	295959	1.92898e+06	33581.5
37	D1	5	2.73706e+06	397216	313579	1.87564e+06	44193.3
38	D2	5	3003898	387291	361380	1989154	46152.9
39	D3	5	2749167	341120	366466	1.88395e+06	40840.1
40	D4	5	2675553	337287	404832	1.94019e+06	42313
41	D5	5	2461340	309938	420664	1.91558e+06	34238.7
42	D6	5	2812314	335391	489989	2.19812e+06	15592.9
43	D7	5	2.78735e+06	324697	467652	2.15598e+06	26083.5
44	D8	5	2.93755e+06	335050	471976	2228939	29606.2
45	D9	5	2688561	301673	410776	2.05002e+06	31897.7
46	D10	5	2.88054e+06	332305	396386	2.08231e+06	36582.8
47	D11	5	2688194	294090	321132	2025759	-16447
48	D12	5	3.03791e+06	375813	328976	2.12168e+06	34548.5
49	E1	5	2446615	343077	260761	1.89754e+06	11167
50	E2	5	2.66769e+06	364757	343388	1.87411e+06	34051.8
51	E3	5	2.5472e+06	329240	356346	1.89186e+06	22906.4
52	E4	5	2.44251e+06	320117	370911	1.78403e+06	30918.6
53	E5	5	2.56761e+06	321553	413668	1.88884e+06	33025.7
54	E6	5	2.85171e+06	343561	465746	2.09534e+06	37681.8
55	E7	5	2.47058e+06	289845	396167	1.83053e+06	33196.2
56	E8	5	2.68116e+06	311912	396707	1.86041e+06	32322.4
57	E9	5	2.41971e+06	283368	365530	1.82984e+06	27327.9
58	E10	5	2.22377e+06	270383	329310	1.81675e+06	17063.3
59	E11	5	2.61972e+06	331292	333516	1.92456e+06	17399.7
60	E12	5	2.82169e+06	395778	329842	2.02183e+06	35042.9
61	F1	5	2.7671e+06	411316	302681	1.90579e+06	37311
62	F2	5	2.60093e+06	348789	339678	1870439	57924.4
63	F3	5	2432861	311201	314066	1.66186e+06	11138.5
64	F4	5	2.26581e+06	292088	335803	1.67203e+06	31208.8
65	F5	5	2.03053e+06	235344	305948	1.66479e+06	1939.58
66	F6	5	2.17652e+06	270902	337040	1.57172e+06	27491.6
67	F7	5	2.35812e+06	289434	371086	1.7737e+06	27564.2
68	F8	5	2.30596e+06	277254	347604	1.70631e+06	24546.9
69	F9	5	2.34316e+06	282152	331854	1.68751e+06	24023.1
70	F10	5	2488596	296978	323150	1.77892e+06	18316.2
71	F11	5	2.63042e+06	332617	303196	1.73025e+06	-11269.5
72	F12	5	2823334	381443	289020	1864369	33923.9
73	G1	5	2.34866e+06	188737	66248.9	55420.5	11075.3
74	G2	5	2.26174e+06	172437	64068.8	48665.8	-32646.9
75	G3	5	2367912	189322	77118.4	66977.1	-4846.35
76	G4	5	1.43907e+06	123953	53181.5	42145	7181.82
77	G5	5	1.27505e+06	113058	48655.9	45041.1	8167.02
78	G6	5	1.35006e+06	117756	50957.4	43140.7	5902.82
79	G7	5	1.3249e+06	117075	54864.8	47499.2	-24252.9
80	G8	5	1.52425e+06	125652	55093.2	47765.6	7416.84
81	G9	5	1.351e+06	109772	49133.8	40540.3	6501.89
82	G10	5	1.59126e+06	124553	53302.3	45589.1	5558.92
83	G11	5	1.70196e+06	131539	51885.5	26705.4	-4560.22
84	G12	5	2005536	159781	62149.1	49383.5	10230
85	H1	5	2.60862e+06	209624	71168.1	64582.4	14529.1
86	H2	5	2283176	199774	75132.4	63548	-3997.19
87	H3	5	1.97086e+06	153939	57319.8	49335.2	-9952.85
88	H4	5	1.87859e+06	151113	60005	50569.6	9165.27
89	H5	5	1.15757e+06	84044.9	26119.9	15906.7	-10999.9
90	H6	5	1795718	150207	64844.5	52743	9429
91	H7	5	4.9499e+06	484717	259338	234396	62329.6
92	H8	5	1.82424e+06	147898	64140.6	52609.5	10354.5
93	H9	5	1.67789e+06	132171	54641	44736.5	10110
94	H10	5	1.60862e+06	96633.6	22184	-30163.6	-37386.3
95	H11	5	2.08786e+06	164100	65079.5	49713.6	3930.93
96	H12	5	2.24482e+06	176895	65135.2	53085.2	12302.1
1	A1	6	2.69735e+06	410194	245011	1.79227e+06	-44478.9
2	A2	6	1.83856e+06	269716	205325	1.54507e+06	16096.3
3	A3	6	2465583	341042	293806	1.73298e+06	38912.9
4	A4	6	2466772	328851	322284	1.78164e+06	41595
5	A5	6	2.27643e+06	284594	309380	1.7928e+06	13026.8
6	A6	6	2.53502e+06	316572	373665	1.94884e+06	33496.9
7	A7	6	2.74447e+06	338563	391439	2021136	34998.4
8	A8	6	2.6552e+06	324024	374921	1.98751e+06	32317.6
9	A9	6	2.58772e+06	318686	344584	1.95063e+06	33507.2
10	A10	6	2.67102e+06	337634	343568	1.96819e+06	37619.3
11	A11	6	2674543	366278	316548	1.95754e+06	34633.1
12	A12	6	2863449	417660	274066	1.98911e+06	27596.6
13	B1	6	2.59344e+06	362425	292068	1.88764e+06	34188.3
14	B2	6	2449380	355774	296129	1.7217e+06	35179.8
15	B3	6	2.26657e+06	318801	311662	1.6852e+06	3684.34
16	B4	6	2.33942e+06	316316	348051	1.75852e+06	29920.9
17	B5	6	2.82922e+06	352961	408029	1.98363e+06	34526.2
18	B6	6	2294866	208237	327470	1.99978e+06	-89287.2
19	B7	6	2.35033e+06	267620	394844	2.10517e+06	23248.1
20	B8	6	3.11159e+06	343366	435295	2.13813e+06	35770.4
21	B9	6	2.63264e+06	313611	384205	2.01023e+06	29317.9
22	B10	6	2777561	341777	379642	2.10877e+06	37599.3
23	B11	6	2.67247e+06	339104	331789	2.00971e+06	31106.1
24	B12	6	2770894	377300	283005	1942437	34761.3
25	C1	6	2.85137e+06	384592	310756	2.00071e+06	39415.7
26	C2	6	2.37854e+06	338425	314125	1.78968e+06	34818
27	C3	6	2.16081e+06	293312	332789	1.67527e+06	26156.5
28	C4	6	2.37184e+06	316628	375870	1.85706e+06	35774.4
29	C5	6	2.47589e+06	316067	405655	1.96296e+06	31150.8
30	C6	6	2.89693e+06	348758	487159	2.28365e+06	20359.4
31	C7	6	2787918	332548	467976	2.16845e+06	37974
32	C8	6	3094092	341919	466273	2.22691e+06	39410.4
33	C9	6	2856083	313694	411920	2211080	26272.1
34	C10	6	2.8182e+06	333905	386431	2.0843e+06	34142.5
35	C11	6	2.92102e+06	346947	341284	2015960	32404.6
36	C12	6	2.83264e+06	371163	295152	1.92858e+06	33200.7
37	D1	6	2.71831e+06	393657	316006	1.8748e+06	43394.2
38	D2	6	2978657	383487	361073	1.98873e+06	44723.7
39	D3	6	2731028	339681	366343	1.88584e+06	40593.4
40	D4	6	2.65639e+06	333399	403739	1.93738e+06	44800.7
41	D5	6	2.44787e+06	305546	418378	1.91605e+06	33310.1
42	D6	6	2796602	335180	486450	2.19438e+06	15844.6
43	D7	6	2.77215e+06	318013	470462	2.15358e+06	24824.9
44	D8	6	2.92422e+06	333687	468737	2.22988e+06	28638.1
45	D9	6	2.66793e+06	300587	409030	2.04711e+06	32685.9
46	D10	6	2.85652e+06	328122	396722	2.08108e+06	35337.3
47	D11	6	2.6651e+06	291789	319964	2.02373e+06	-16368.4
48	D12	6	3.01055e+06	370862	327857	2122144	33292.2
49	E1	6	2428155	338504	260020	1.89835e+06	11513.1
50	E2	6	2.6499e+06	362873	341568	1.87725e+06	34070.5
51	E3	6	2.52919e+06	325620	357035	1.89382e+06	22436.5
52	E4	6	2429235	316019	369555	1.7825e+06	29568.4
53	E5	6	2.54998e+06	317369	413810	1.8879e+06	32810.4
54	E6	6	2.83414e+06	340171	466525	2.09333e+06	37450.8
55	E7	6	2.46025e+06	290750	395126	1.83495e+06	32006.7
56	E8	6	2.66981e+06	309464	395163	1.86454e+06	31447.7
57	E9	6	2.40618e+06	282172	364566	1.82746e+06	25368.6
58	E10	6	2206372	265478	326321	1.81822e+06	17102.8
59	E11	6	2.60281e+06	325401	333345	1.9258e+06	17151.4
60	E12	6	2.80016e+06	389267	326981	2.02266e+06	33348.4
61	F1	6	2748942	408031	301380	1904498	36747.9
62	F2	6	2.58029e+06	345771	338472	1.87047e+06	56738.5
63	F3	6	2.4188e+06	309927	313976	1.662e+06	11732.6
64	F4	6	2.25327e+06	287748	334881	1671583	29255.1
65	F5	6	2016673	236349	304677	1.66645e+06	1927.38
66	F6	6	2.16408e+06	268896	335841	1.57067e+06	28461.2
67	F7	6	2.34713e+06	284968	368989	1.76981e+06	28414.4
68	F8	6	2.29109e+06	271414	346628	1.70771e+06	23752.5
69	F9	6	2.3304e+06	277063	331133	1.68602e+06	24331.1
70	F10	6	2.46872e+06	293900	323009	1.77844e+06	15842.3
71	F11	6	2610597	330858	301493	1.73072e+06	-12347.5
72	F12	6	2.7971e+06	378031	288314	1.86399e+06	34010.4
73	G1	6	2342989	189780	67425.9	56303	11630.6
74	G2	6	2.26324e+06	170626	65507.7	47923.6	-31742.7
75	G3	6	2.36721e+06	189095	76978.8	67316.9	-4214.59
76	G4	6	1.44106e+06	124510	52191.3	42043	7155.03
77	G5	6	1.27608e+06	113461	47313.6	43442.9	8667.92
78	G6	6	1353679	118526	51721.2	43278.6	5430.22
79	G7	6	1.32391e+06	117732	55281.1	47969.5	-23815.3
80	G8	6	1.52573e+06	125666	54483.9	47633.1	5988.59
81	G9	6	1.34926e+06	112275	49940.8	40346.7	6339.45
82	G10	6	1.59049e+06	123739	52817.7	45943.3	6637.01
83	G11	6	1.70204e+06	130829	52377.3	26890.4	-4653.39
84	G12	6	2.00407e+06	159856	61102.7	48443.1	9561.31
85	H1	6	2.60847e+06	210292	73399.2	63856.6	15858.6
86	H2	6	2282527	199267	75581	63133.4	-4761.72
87	H3	6	1.96641e+06	152666	57343.7	48851.3	-9425.47
88	H4	6	1.878e+06	150216	59370	51396.3	9159.02
89	H5	6	1.15856e+06	85112.6	26264.8	17578.4	-10554.2
90	H6	6	1.79503e+06	151109	65021.2	53044.4	9776.36
91	H7	6	4957547	485654	262168	237251	62758.8
92	H8	6	1.82183e+06	146438	63899.8	53740.2	11389.7
93	H9	6	1.67313e+06	131702	54330.2	43933	8987.56
94	H10	6	1.60902e+06	95684.4	22463.9	-30234.9	-36858
95	H11	6	2.08183e+06	165174	65514.3	50758.1	3573.12
96	H12	6	2240196	175726	65978.1	52590.9	12812.4
1	A1	7	2.67939e+06	406690	246178	1.79302e+06	-43498.1
2	A2	7	1.82287e+06	267412	204754	1.54725e+06	16908.9
3	A3	7	2.45172e+06	338931	292356	1.73291e+06	40219.8
4	A4	7	2.45183e+06	327317	320023	1.78329e+06	41480.5
5	A5	7	2.26355e+06	281245	309222	1.79089e+06	12341.7
6	A6	7	2.52358e+06	313022	373184	1.95033e+06	33673.6
7	A7	7	2733450	333757	390786	2.02322e+06	34808.6
8	A8	7	2.63873e+06	322553	375236	1.9898e+06	32881.1
9	A9	7	2571418	315170	343832	1.94959e+06	33153.3
10	A10	7	2657737	335291	341914	1.96834e+06	37677.8
11	A11	7	2.65253e+06	363208	316756	1.95861e+06	35285.2
12	A12	7	2843463	416294	275101	1.98522e+06	28931.2
13	B1	7	2.57818e+06	359351	291160	1.88893e+06	33952
14	B2	7	2.43393e+06	351063	296847	1.72226e+06	35508.9
15	B3	7	2254302	314655	311139	1.68696e+06	4447.87
16	B4	7	2.32574e+06	313848	347023	1.75841e+06	30890.5
17	B5	7	2.81873e+06	349980	409466	1.98627e+06	33717.5
18	B6	7	2.28208e+06	205009	326625	1.99898e+06	-88262.7
19	B7	7	2.33428e+06	265918	395583	2.10374e+06	23390
20	B8	7	3.09778e+06	339015	434472	2.14027e+06	37106.9
21	B9	7	2.61387e+06	308899	384888	2008095	30090.7
22	B10	7	2765118	340136	377625	2107028	36948.6
23	B11	7	2.65798e+06	335461	330372	2.00922e+06	30636.7
24	B12	7	2.75157e+06	373824	282851	1.94374e+06	34678.3
25	C1	7	2834228	382748	312789	1.99848e+06	38100.1
26	C2	7	2.37292e+06	335128	313211	1.7928e+06	33175.6
27	C3	7	2.14937e+06	289902	331629	1.67564e+06	26297.7
28	C4	7	2359521	312981	376982	1856838	35019.9
29	C5	7	2.46363e+06	315600	405381	1.9653e+06	31104.7
30	C6	7	2.87975e+06	345037	483264	2.28232e+06	21896.4
31	C7	7	2.77212e+06	329455	466329	2.17151e+06	39561.1
32	C8	7	3.07791e+06	339692	464243	2226996	37589
33	C9	7	2.83922e+06	311156	409929	2208249	27395.2
34	C10	7	2.80234e+06	331351	385688	2.08475e+06	33820.1
35	C11	7	2903953	343887	339969	2.01545e+06	34481.5
36	C12	7	2.81436e+06	368910	293810	1.92823e+06	33173.2
37	D1	7	2.69889e+06	389394	312274	1875951	45150.2
38	D2	7	2.96123e+06	381527	358580	1.98869e+06	43413.7
39	D3	7	2.71434e+06	336419	364527	1.88733e+06	40950.9
40	D4	7	2.6409e+06	331422	401454	1.93924e+06	42023.1
41	D5	7	2.43423e+06	304977	418947	1.9174e+06	33997.7
42	D6	7	2.78319e+06	331434	485194	2.19504e+06	16158.2
43	D7	7	2752508	318603	469681	2.15275e+06	26138.3
44	D8	7	2908910	328288	467370	2.23067e+06	29829.5
45	D9	7	2650335	296050	410028	2.05028e+06	32222.1
46	D10	7	2.84052e+06	324733	396419	2.07816e+06	36360.3
47	D11	7	2645521	287397	320257	2.02272e+06	-17500.4
48	D12	7	2.98928e+06	368427	325913	2121668	33752
49	E1	7	2.41494e+06	335104	261578	1.89916e+06	11235.7
50	E2	7	2.63642e+06	358178	342687	1.87846e+06	34162.2
51	E3	7	2.52206e+06	325120	354701	1.89694e+06	23176.3
52	E4	7	2.42242e+06	313630	369794	1.78357e+06	30359.9
53	E5	7	2.54508e+06	316823	413885	1.89012e+06	32822
54	E6	7	2.82234e+06	339523	465243	2.09547e+06	35243.2
55	E7	7	2.44381e+06	288218	393724	1.82992e+06	32409.5
56	E8	7	2.66127e+06	307036	396865	1.86498e+06	33198.9
57	E9	7	2.3935e+06	279102	363611	1.82881e+06	28101
58	E10	7	2.19828e+06	263421	324942	1816495	16676.7
59	E11	7	2.59284e+06	322298	332201	1926414	18498.9
60	E12	7	2.78696e+06	387844	328557	2.02109e+06	33749.5
61	F1	7	2.73983e+06	406552	301674	1.90583e+06	37271.2
62	F2	7	2.56113e+06	340271	337791	1.87453e+06	57391.3
63	F3	7	2411702	307621	313294	1.66364e+06	12996.2
64	F4	7	2.2425e+06	287371	332760	1.67244e+06	28747.3
65	F5	7	2.01164e+06	232969	303555	1.66989e+06	3178.51
66	F6	7	2.15424e+06	267437	337320	1.57054e+06	29179.4
67	F7	7	2340912	284093	369331	1.77137e+06	27912.1
68	F8	7	2.28678e+06	271417	348815	1.70984e+06	22787.5
69	F9	7	2.31651e+06	276587	332196	1.6887e+06	24745.5
70	F10	7	2.45112e+06	292310	322807	1.77946e+06	18181.7
71	F11	7	2.59331e+06	327525	300722	1.73141e+06	-12652
72	F12	7	2.78635e+06	376409	287950	1866745	34393.4
73	G1	7	2.34902e+06	189223	67562.2	56638.4	11227.2
74	G2	7	2.25958e+06	172238	64155.3	48303.9	-32423.3
75	G3	7	2365095	190055	78640.4	67613.2	-4202.04
76	G4	7	1.44487e+06	123444	53514.7	43347.9	6442.56
77	G5	7	1.2795e+06	111645	47727.6	44939	9295.2
78	G6	7	1.35571e+06	118320	49539.8	43752.3	5036.23
79	G7	7	1.32547e+06	116670	53802.8	48355.2	-24336
80	G8	7	1.52599e+06	127938	57073.6	46895.6	5797.87
81	G9	7	1.34962e+06	112090	48826	40871.9	6355.12
82	G10	7	1.59334e+06	125215	53986.4	46859	6244.55
83	G11	7	1.69847e+06	130945	50789.1	26487.8	-5399.81
84	G12	7	2.00239e+06	159431	61278.5	49288.9	9633.73
85	H1	7	2.60657e+06	211134	73730.4	63734.1	15728.3
86	H2	7	2282096	201586	75144.7	63717	-4413.1
87	H3	7	1.96758e+06	153336	56905.6	49494.9	-9364.69
88	H4	7	1876362	149583	60157.9	50519.8	8867.71
89	H5	7	1.16129e+06	85331	27353.3	16628.9	-10493.3
90	H6	7	1.79594e+06	151104	65055.2	52889.2	8451.79
91	H7	7	4.97743e+06	487049	261226	239097	64325.3
92	H8	7	1.82165e+06	147696	63077.9	52684.5	10150.9
93	H9	7	1.67369e+06	132219	53366	44091	9460.72
94	H10	7	1.60546e+06	95591.4	21002	-28938.4	-37739.5
95	H11	7	2081786	165230	65094.8	49194.8	4209.24
96	H12	7	2.23722e+06	175658	64721	51251.4	12074
1	A1	8	2.66328e+06	403888	246221	1.79258e+06	-43959.1
2	A2	8	1.8108e+06	263268	204495	1547187	16239.1
3	A3	8	2.43677e+06	337319	293860	1.7353e+06	40465.4
4	A4	8	2437913	323063	318665	1.78264e+06	42944.7
5	A5	8	2.25348e+06	276179	311706	1.7967e+06	12608.5
6	A6	8	2.51051e+06	310676	372391	1.95207e+06	34441.6
7	A7	8	2715440	333975	389462	2.02336e+06	34318.3
8	A8	8	2624453	317223	374668	1989930	32760
9	A9	8	2.55623e+06	312280	343196	1.95095e+06	33192.1
10	A10	8	2.63588e+06	330067	343708	1.96762e+06	38631.3
11	A11	8	2.63484e+06	358640	316908	1.95959e+06	35725.9
12	A12	8	2.8253e+06	412304	274174	1.98642e+06	27760.1
13	B1	8	2.56119e+06	355875	292601	1.88886e+06	33470.2
14	B2	8	2.42333e+06	348288	294143	1724017	35244.5
15	B3	8	2.24221e+06	314789	311835	1.68988e+06	4120.43
16	B4	8	2.31378e+06	311259	345222	1.75825e+06	29963.1
17	B5	8	2804008	345976	411098	1.98627e+06	34807.8
18	B6	8	2.2669e+06	203403	326841	2.00103e+06	-88209.1
19	B7	8	2.31998e+06	261347	392507	2.10726e+06	24146.1
20	B8	8	3079802	338147	434318	2.14009e+06	36727.6
21	B9	8	2.60175e+06	309040	384514	2011069	28652.3
22	B10	8	2.7495e+06	336633	378256	2.10633e+06	37639.4
23	B11	8	2.64365e+06	332915	330919	2.01121e+06	30270.1
24	B12	8	2738566	372642	283057	1.94282e+06	36143.3
25	C1	8	2.81728e+06	379532	311464	2.00162e+06	38076.5
26	C2	8	2360225	332927	313806	1.7901e+06	33798.2
27	C3	8	2138395	289715	330106	1.67748e+06	27538
28	C4	8	2.34845e+06	313590	377491	1.85917e+06	36140.7
29	C5	8	2449207	310144	404828	1.96631e+06	29250.9
30	C6	8	2869156	342267	481189	2.28255e+06	22276.1
31	C7	8	2.75874e+06	327967	467002	2171774	39305.5
32	C8	8	3.06348e+06	337230	463313	2.22816e+06	37562.2
33	C9	8	2.82439e+06	307517	410099	2.21131e+06	25577.9
34	C10	8	2.78497e+06	328897	385309	2.08412e+06	34132.8
35	C11	8	2.88542e+06	341452	338490	2.01729e+06	34424.8
36	C12	8	2.79678e+06	367063	292809	1.92886e+06	33814.6
37	D1	8	2.68978e+06	386967	313771	1.87602e+06	43379.3
38	D2	8	2947358	374914	357890	1.98883e+06	43553.7
39	D3	8	2.70409e+06	333340	363955	1.88575e+06	40146.6
40	D4	8	2.62975e+06	329819	401033	1.93676e+06	41341.2
41	D5	8	2.42732e+06	301912	415173	1.91937e+06	32435.7
42	D6	8	2.77503e+06	328899	484360	2.19596e+06	15641.6
43	D7	8	2748679	314037	466116	2.15626e+06	26686
44	D8	8	2.90134e+06	328272	467423	2232104	28605
45	D9	8	2636677	295671	408417	2.05129e+06	33514.8
46	D10	8	2.82321e+06	321814	394839	2.08031e+06	37258.1
47	D11	8	2.62659e+06	285226	317182	2.0258e+06	-18621.8
48	D12	8	2.96831e+06	364761	324898	2.12303e+06	33404.1
49	E1	8	2.40424e+06	331009	258486	1.9012e+06	11673.1
50	E2	8	2.63237e+06	357417	342893	1.87718e+06	33437.1
51	E3	8	2.51635e+06	323461	354500	1.89696e+06	23704.6
52	E4	8	2416661	314842	372081	1.78598e+06	30036.2
53	E5	8	2.54008e+06	314303	415203	1.88869e+06	33167.9
54	E6	8	2812246	337659	465216	2.09391e+06	36234.7
55	E7	8	2.43841e+06	284647	395030	1.83393e+06	34527.3
56	E8	8	2.65127e+06	308580	395823	1.8648e+06	32524.2
57	E9	8	2388785	276561	360892	1.82871e+06	26823.9
58	E10	8	2.19001e+06	262465	325617	1.81616e+06	15717
59	E11	8	2.58721e+06	323415	333123	1.92792e+06	17751.1
60	E12	8	2.77798e+06	385837	328705	2.02158e+06	33946.3
61	F1	8	2.73361e+06	401880	300738	1.90691e+06	37649.4
62	F2	8	2.54231e+06	336036	337924	1.87783e+06	57979.9
63	F3	8	2.40745e+06	304502	313760	1.66452e+06	13212
64	F4	8	2242111	284152	332935	1.67353e+06	29252.9
65	F5	8	2.00575e+06	232422	303164	1.66819e+06	3073.2
66	F6	8	2.14978e+06	264405	336056	1.57314e+06	27416.6
67	F7	8	2.33207e+06	282917	367208	1773474	28754.9
68	F8	8	2.28304e+06	271852	349880	1.70966e+06	24797.1
69	F9	8	2.30761e+06	274583	328451	1.69067e+06	23756
70	F10	8	2.43997e+06	288833	321892	1778804	16796
71	F11	8	2.58554e+06	326055	301874	1.7324e+06	-11840.3
72	F12	8	2.77508e+06	372204	287588	1.86657e+06	33932.8
73	G1	8	2.3474e+06	189092	67630.5	57846.4	11237.9
74	G2	8	2.25935e+06	172164	65486.9	48453	-32836.4
75	G3	8	2.36233e+06	189624	79777.5	67310.8	-5160.03
76	G4	8	1.44667e+06	123676	52571.6	42649.7	8229.69
77	G5	8	1.28043e+06	114366	47039.9	43935	8578.16
78	G6	8	1.35136e+06	117660	51613.8	44336.4	4646.02
79	G7	8	1.32701e+06	117021	55244.3	47519.2	-24019.8
80	G8	8	1.52891e+06	128553	56427.3	47252.6	7157.37
81	G9	8	1350121	112171	49572.4	41309.5	6169.12
82	G10	8	1589329	125200	53216.4	45709.1	6731.36
83	G11	8	1.70112e+06	133047	50774.9	27639.5	-4576.46
84	G12	8	1.99925e+06	158452	62258.5	49143.2	9543.95
85	H1	8	2608600	209234	71649.8	63860.5	14633.7
86	H2	8	2.28159e+06	199198	75779.6	64216.7	-4683.44
87	H3	8	1.96494e+06	153849	57773.9	48135.5	-10142.3
88	H4	8	1.87934e+06	150994	60137.9	51060.6	8472.36
89	H5	8	1.16103e+06	85422.2	26445.4	16234	-10777.4
90	H6	8	1798301	152670	65156.9	52974.1	8951.73
91	H7	8	4985149	489987	261766	240154	64466.6
92	H8	8	1.8188e+06	148588	64226.6	53957.4	11680.9
93	H9	8	1.67278e+06	131310	54263.2	44645.2	9852.85
94	H10	8	1.60456e+06	95025.7	20677.2	-28970.5	-37231.6
95	H11	8	2.08238e+06	164344	64789.8	49505.3	3360.81
96	H12	8	2236420	176734	63905.6	51476.6	12723.9
1	A1	9	2.64543e+06	399189	245855	1.79446e+06	-43304.9
2	A2	9	1801001	263507	201420	1.54727e+06	15762
3	A3	9	2.42279e+06	333121	292535	1.73473e+06	39283.4
4	A4	9	2.42491e+06	321373	320741	1.783e+06	42046.5
5	A5	9	2.24001e+06	274288	309160	1.79588e+06	12599.7
6	A6	9	2.50213e+06	308958	373262	1.95419e+06	34065.1
7	A7	9	2701912	330977	390627	2.02361e+06	34236.4
8	A8	9	2.61268e+06	315993	373998	1.99046e+06	33896.2
9	A9	9	2541441	309677	342326	1.95284e+06	33392.4
10	A10	9	2.61865e+06	329178	340906	1.96855e+06	38834.5
11	A11	9	2.62166e+06	359094	317067	1.9572e+06	34885.4
12	A12	9	2.8075e+06	411938	273710	1.98762e+06	27425
13	B1	9	2.54718e+06	354464	291811	1.89054e+06	33900.4
14	B2	9	2.41267e+06	347589	295953	1.726e+06	34751.9
15	B3	9	2.23119e+06	312287	311887	1.68753e+06	4091.67
16	B4	9	2299501	310860	345231	1.75663e+06	29404
17	B5	9	2.79553e+06	342987	409500	1.98853e+06	34957.3
18	B6	9	2.25715e+06	200187	326141	2.00165e+06	-87897.6
19	B7	9	2.30451e+06	258728	393028	2.1067e+06	24196.8
20	B8	9	3066882	334367	432394	2.14269e+06	36870.6
21	B9	9	2.58887e+06	305738	382319	2.01116e+06	29463.8
22	B10	9	2738262	335324	375648	2107000	38243.4
23	B11	9	2.63105e+06	330880	329623	2.00897e+06	29663
24	B12	9	2724405	367758	280938	1.94072e+06	34940.3
25	C1	9	2.80345e+06	377049	310180	2.00225e+06	37834.9
26	C2	9	2.35019e+06	332732	311985	1.79236e+06	34463
27	C3	9	2127499	287226	330186	1677264	26949.4
28	C4	9	2334227	310122	374827	1859024	35348
29	C5	9	2.44279e+06	308074	404388	1.96606e+06	29261.9
30	C6	9	2.85505e+06	337925	483054	2.28568e+06	20019.7
31	C7	9	2748982	325771	466415	2172242	38242.9
32	C8	9	3.047e+06	335305	465110	2228271	37926.4
33	C9	9	2.8078e+06	305319	409562	2.20624e+06	26270.2
34	C10	9	2.77302e+06	326608	384735	2.08261e+06	33809.8
35	C11	9	2.87149e+06	337979	340177	2.01404e+06	33994.8
36	C12	9	2.78284e+06	362748	292786	1927418	33619.1
37	D1	9	2679348	385253	311264	1.87834e+06	43910.1
38	D2	9	2.94401e+06	376271	358193	1.98843e+06	45812.2
39	D3	9	2.70208e+06	333117	364558	1.88986e+06	42906.7
40	D4	9	2.62836e+06	328000	400651	1938177	41567.5
41	D5	9	2.42716e+06	302662	418097	1.9197e+06	32626.1
42	D6	9	2776183	326378	483877	2.19216e+06	14215.6
43	D7	9	2744945	314604	464138	2154078	24881
44	D8	9	2895404	327977	467685	2.22943e+06	30671.7
45	D9	9	2.62575e+06	292748	409127	2.04945e+06	32537.8
46	D10	9	2812548	320321	392987	2.08122e+06	35693.6
47	D11	9	2.61269e+06	283092	319305	2.02458e+06	-15236.3
48	D12	9	2.95713e+06	362540	325208	2.12017e+06	34042.3
49	E1	9	2409044	331410	259249	1.9023e+06	11759.8
50	E2	9	2637412	357530	341890	1877370	33425.1
51	E3	9	2.52384e+06	322558	352988	1.89797e+06	23483.6
52	E4	9	2.42405e+06	313863	370250	1.78848e+06	31251.2
53	E5	9	2.5379e+06	313142	413680	1.88829e+06	33628.7
54	E6	9	2.8144e+06	337585	465536	2.09329e+06	39370.9
55	E7	9	2.44022e+06	286185	391247	1.82954e+06	34637.2
56	E8	9	2.65365e+06	303155	393995	1.86306e+06	33879
57	E9	9	2.3888e+06	278520	362188	1827457	28457.6
58	E10	9	2190838	261848	325045	1.81363e+06	16164.2
59	E11	9	2.58624e+06	321498	330526	1.92631e+06	18746.3
60	E12	9	2.78042e+06	383458	327290	2.02003e+06	34171.6
61	F1	9	2.73363e+06	402068	300408	1906823	36811.8
62	F2	9	2539383	334776	338467	1.87787e+06	58181.2
63	F3	9	2.41193e+06	305566	312438	1.66594e+06	12289.6
64	F4	9	2.24359e+06	283352	333035	1.6759e+06	30621.9
65	F5	9	2013086	230326	305149	1.66884e+06	3033.64
66	F6	9	2151549	266521	334699	1.57073e+06	29040.9
67	F7	9	2339447	282240	366383	1.77322e+06	28142.6
68	F8	9	2.28378e+06	270372	343706	1.70841e+06	23399.6
69	F9	9	2.29902e+06	273453	330510	1.68918e+06	24966.7
70	F10	9	2.42904e+06	287202	321674	1777732	17100.9
71	F11	9	2.57523e+06	324247	300688	1.73181e+06	-12065.9
72	F12	9	2.76273e+06	371704	286377	1.86395e+06	33603.5
73	G1	9	2.34506e+06	189846	68240.5	57546.1	11451.5
74	G2	9	2257110	170301	64595.6	49065	-33115
75	G3	9	2.36238e+06	189778	78831.8	67451.4	-4638.26
76	G4	9	1.4449e+06	123855	52749.4	43993.1	7352.57
77	G5	9	1.28044e+06	113053	47686	43837.3	8881.56
78	G6	9	1.35321e+06	117760	51080.9	43961.3	4963.68
79	G7	9	1.32656e+06	116947	56319.8	48365.1	-23712.5
80	G8	9	1.5307e+06	127130	56272.1	47345	5067.6
81	G9	9	1.35303e+06	111402	50223.5	41190.8	6423.51
82	G10	9	1.59346e+06	124169	52443.5	45523.7	7521.55
83	G11	9	1.70221e+06	130788	52318	27343.1	-4630.92
84	G12	9	1.99474e+06	157900	63211.3	49798.9	9851.85
85	H1	9	2604007	209717	72359.8	65356.6	14329.4
86	H2	9	2.27729e+06	198847	75012.7	64160.8	-4035.53
87	H3	9	1.96663e+06	154393	57561.1	49813.3	-9428.51
88	H4	9	1878653	150506	59905.8	50123.2	9373.57
89	H5	9	1.16261e+06	85649	27518.9	15841.7	-10214
90	H6	9	1799036	151978	65133.5	52622.2	9184.95
91	H7	9	4.99711e+06	491534	264315	239146	63385.4
92	H8	9	1.81584e+06	146899	63739.4	52990	9866.09
93	H9	9	1.67205e+06	132895	55865.1	44592.9	10030.6
94	H10	9	1.60324e+06	96077.8	21527.3	-29322.5	-35920.6
95	H11	9	2.07906e+06	165864	64505.5	49591.6	3162.98
96	H12	9	2.23701e+06	175564	64242.4	51691	12364.6
1	A1	10	2.63882e+06	394863	243789	1.79583e+06	-43110.6
2	A2	10	1.79785e+06	259215	203123	1.55162e+06	16775.4
3	A3	10	2.4105e+06	329934	291028	1.73617e+06	40023.2
4	A4	10	2.4167e+06	320136	318750	1.78416e+06	43023.6
5	A5	10	2.23293e+06	274686	310333	1798083	12863.4
6	A6	10	2.49228e+06	308189	372034	1954984	33062.9
7	A7	10	2.6926e+06	328382	388165	2.02424e+06	34278
8	A8	10	2603168	314600	371747	1.99249e+06	33668.2
9	A9	10	2.5282e+06	308455	342470	1.95376e+06	32849.2
10	A10	10	2.61186e+06	325107	339955	1.96825e+06	38261.6
11	A11	10	2.60167e+06	355274	313397	1.95833e+06	34018.1
12	A12	10	2.79009e+06	407140	272487	1.98337e+06	27753.5
13	B1	10	2538491	350788	291335	1.89204e+06	34348.8
14	B2	10	2.40592e+06	345328	294891	1.72429e+06	34323.5
15	B3	10	2.22543e+06	310443	312032	1.68796e+06	3676.93
16	B4	10	2.29253e+06	307919	344887	1.76006e+06	31406.7
17	B5	10	2.78778e+06	343980	409048	1.98918e+06	34890
18	B6	10	2.24474e+06	198337	326257	2.00241e+06	-89294.3
19	B7	10	2.29193e+06	258824	393997	2.10851e+06	23507.6
20	B8	10	3054106	332965	431225	2.1441e+06	35841.8
21	B9	10	2.57962e+06	304068	384881	2.01225e+06	29801.1
22	B10	10	2731465	331598	377498	2.10971e+06	37789.1
23	B11	10	2.62056e+06	330114	329294	2.0091e+06	30828.8
24	B12	10	2711016	365782	281198	1.94133e+06	35450.5
25	C1	10	2.79203e+06	374754	310454	2.00368e+06	37966
26	C2	10	2.3452e+06	329936	312973	1.7967e+06	34618.7
27	C3	10	2.12153e+06	286224	327293	1.67886e+06	26066.4
28	C4	10	2.32806e+06	306460	376715	1.85937e+06	34386.4
29	C5	10	2.42989e+06	305676	405951	1.96663e+06	30021.4
30	C6	10	2.84191e+06	338022	484068	2282720	22569.8
31	C7	10	2741658	325480	466014	2.17072e+06	36538
32	C8	10	3.04259e+06	332861	464350	2.22641e+06	38695.5
33	C9	10	2.79059e+06	303917	409331	2.2088e+06	26330.1
34	C10	10	2.76213e+06	323573	384974	2082606	32700.3
35	C11	10	2.85839e+06	337201	337422	2.01603e+06	32387.4
36	C12	10	2.7712e+06	362602	292377	1928427	34248.3
37	D1	10	2.68385e+06	385986	312569	1.87743e+06	43612.8
38	D2	10	2.9556e+06	375366	359055	1.99097e+06	45371.1
39	D3	10	2.71134e+06	332807	365150	1.89209e+06	40935.6
40	D4	10	2.63355e+06	327438	400079	1.94204e+06	43438.8
41	D5	10	2.43937e+06	298881	417472	1.9177e+06	36345.2
42	D6	10	2.78798e+06	325829	486313	2.19864e+06	14915.4
43	D7	10	2.7644e+06	313417	467237	2.15406e+06	26614.7
44	D8	10	2915076	325344	465324	2233328	27160.4
45	D9	10	2.62242e+06	291298	406029	2048284	31652
46	D10	10	2.80528e+06	318763	394074	2.083e+06	37603.4
47	D11	10	2.60842e+06	281764	318668	2026623	-17303.9
48	D12	10	2.94921e+06	359864	323639	2.11773e+06	34050.3
49	E1	10	2.43245e+06	332691	259466	1.90223e+06	11674.9
50	E2	10	2.65963e+06	357031	342723	1879128	34406.9
51	E3	10	2.55116e+06	323944	355668	1.89811e+06	23102.8
52	E4	10	2.44834e+06	313333	370210	1785168	32029.4
53	E5	10	2549699	317133	414200	1.88824e+06	33028.1
54	E6	10	2.82576e+06	333137	469017	2.09697e+06	35930.4
55	E7	10	2.45174e+06	285728	393635	1830700	33322.5
56	E8	10	2.666e+06	301555	396939	1.86486e+06	32481.4
57	E9	10	2409089	277869	360809	1.82664e+06	27710.3
58	E10	10	2211317	263193	324508	1.81702e+06	17257
59	E11	10	2.6089e+06	324526	330732	1.93013e+06	19120.7
60	E12	10	2.8008e+06	382415	325265	2.02011e+06	34476.4
61	F1	10	2.75891e+06	402202	300435	1.90961e+06	36364.1
62	F2	10	2.55372e+06	333888	336573	1.87907e+06	58147.4
63	F3	10	2.43503e+06	306632	312802	1.66803e+06	11478.8
64	F4	10	2264843	286299	332795	1672969	30030.4
65	F5	10	2.03643e+06	230457	306207	1.66966e+06	3239.56
66	F6	10	2.17508e+06	265367	334162	1.57192e+06	27950.7
67	F7	10	2.35492e+06	282051	367335	1.77279e+06	29116.5
68	F8	10	2.30747e+06	270691	346870	1.7123e+06	25135.5
69	F9	10	2.30153e+06	275052	327968	1.69118e+06	25884.9
70	F10	10	2.42741e+06	287550	321784	1.7801e+06	17843.7
71	F11	10	2.5776e+06	322739	300667	1.73581e+06	-12054.9
72	F12	10	2.75931e+06	369010	284585	1.86395e+06	33177.8
73	G1	10	2.34665e+06	187587	67927.6	57172.7	11148.5
74	G2	10	2.2591e+06	171810	64542.4	49086.3	-31751.6
75	G3	10	2.36207e+06	190354	75769.6	67481.7	-4424.47
76	G4	10	1.44603e+06	124412	54073.4	43423.8	8009.76
77	G5	10	1.28304e+06	114811	47812.8	44553.5	9755.74
78	G6	10	1.35178e+06	117549	50413	43543.5	5007.09
79	G7	10	1328959	117484	54234.4	47755.8	-24704.3
80	G8	10	1.5318e+06	127939	56866.3	47964.7	6726.03
81	G9	10	1.35529e+06	112413	48007	40991.6	6821.57
82	G10	10	1.59224e+06	126189	52007.8	45919.6	6801.73
83	G11	10	1.70305e+06	132074	50068	27921.8	-4799.42
84	G12	10	1994011	158354	62253.4	49418.5	10286.6
85	H1	10	2.60899e+06	210029	73445	64959.2	14731.8
86	H2	10	2280135	200516	75829.5	64442.7	-4180.15
87	H3	10	1.96653e+06	154150	57833.3	50291	-9285.31
88	H4	10	1.87949e+06	150119	60497.8	50588.3	8769.47
89	H5	10	1.16606e+06	86073.2	27229.9	18908.2	-10046.8
90	H6	10	1.79862e+06	152804	66932.5	53623.4	9356.04
91	H7	10	5007359	491786	265772	240958	63567.7
92	H8	10	1.8171e+06	148536	63710.4	53701.1	10380
93	H9	10	1.66991e+06	131907	55091	44897.4	10215.8
94	H10	10	1.60363e+06	94707.6	21110.6	-28665.8	-36732.2
95	H11	10	2.07806e+06	167121	64395.2	49859.1	4295.28
96	H12	10	2235691	176709	64800.4	51839.2	11638.5
1	A1	11	2.62969e+06	393709	243600	1798525	-43492.6
2	A2	11	1.79021e+06	258540	203383	1551795	16140.1
3	A3	11	2.4093e+06	329350	292531	1736865	40761
4	A4	11	2408541	318666	319792	1.78809e+06	42170.2
5	A5	11	2225970	272893	310718	1.8042e+06	13414
6	A6	11	2487248	306178	370689	1.95786e+06	35025.4
7	A7	11	2685361	326491	390549	2.02609e+06	35201.8
8	A8	11	2598583	311437	373957	1.99601e+06	33326.1
9	A9	11	2522974	307850	344313	1955659	33808.8
10	A10	11	2601539	325755	339637	1.9715e+06	37935.7
11	A11	11	2.59787e+06	353209	313939	1.96002e+06	35503.6
12	A12	11	2.78599e+06	407980	270902	1.98481e+06	27422.9
13	B1	11	2530863	348571	291102	1.89472e+06	34247.4
14	B2	11	2.40544e+06	343738	294598	1.72843e+06	35423.7
15	B3	11	2224400	307458	309103	1.69278e+06	5104.01
16	B4	11	2.28886e+06	305842	343561	1.76128e+06	29437.5
17	B5	11	2.78155e+06	342375	409151	1993994	34376.4
18	B6	11	2.24134e+06	198108	327264	2.00554e+06	-88811.1
19	B7	11	2.28583e+06	256316	393275	2.10746e+06	22494.4
20	B8	11	3046653	333781	433402	2.14544e+06	37036.9
21	B9	11	2.57389e+06	302252	383467	2.01436e+06	30192.4
22	B10	11	2720939	329480	376261	2.10965e+06	38341.1
23	B11	11	2.61566e+06	327624	329862	2.00989e+06	29790.9
24	B12	11	2.70329e+06	363785	280073	1.94307e+06	35169.8
25	C1	11	2786517	373521	308921	2006064	38426.7
26	C2	11	2.33935e+06	328508	313695	1.79651e+06	33775.6
27	C3	11	2.11627e+06	283811	328490	1.67875e+06	25751
28	C4	11	2.31959e+06	305767	375258	1.86043e+06	34577.5
29	C5	11	2.4249e+06	304238	405576	1.96753e+06	30652.5
30	C6	11	2838519	338852	480093	2285383	22902.4
31	C7	11	2732874	323137	465206	2175472	38793.4
32	C8	11	3.03388e+06	333367	462199	2.22742e+06	40035.2
33	C9	11	2.78434e+06	302421	409494	2.21072e+06	25253.9
34	C10	11	2753672	320662	384537	2084287	35347.2
35	C11	11	2.84842e+06	334570	337118	2.01638e+06	33009.5
36	C12	11	2.76018e+06	359128	292897	1.92807e+06	33642.2
37	D1	11	2.70978e+06	387089	312197	1.87791e+06	43203.3
38	D2	11	2.98259e+06	377184	356575	1.99131e+06	45114.7
39	D3	11	2.74145e+06	334757	365358	1.8921e+06	40829.9
40	D4	11	2.66254e+06	326838	399619	1.93987e+06	43144.3
41	D5	11	2.47961e+06	302479	418065	1.91926e+06	34024
42	D6	11	2.83139e+06	326072	483250	2.19894e+06	14747.4
43	D7	11	2.80532e+06	318358	463425	2155176	23956
44	D8	11	2962718	327969	466972	2233917	29355.1
45	D9	11	2626443	294154	407377	2047540	31253.4
46	D10	11	2.81297e+06	320318	393620	2.08394e+06	36750
47	D11	11	2.61276e+06	279760	320085	2.02788e+06	-17493
48	D12	11	2.95276e+06	358850	323673	2.12285e+06	34353.5
49	E1	11	2.4933e+06	335519	258477	1.90363e+06	11341.1
50	E2	11	2.71894e+06	360520	342014	1881392	33794.8
51	E3	11	2619605	327638	353876	1901458	21588
52	E4	11	2.50473e+06	316561	370201	1.78772e+06	31406.1
53	E5	11	2.58498e+06	312729	413990	1889193	33146.2
54	E6	11	2864211	339830	467181	2.09658e+06	34921.3
55	E7	11	2.48722e+06	286609	391606	1.83316e+06	32590.9
56	E8	11	2698079	303830	395396	1.86526e+06	32930.5
57	E9	11	2452808	278649	361277	1828355	28225.9
58	E10	11	2258372	263133	323456	1.81884e+06	16975.8
59	E11	11	2.66005e+06	327572	332710	1.93076e+06	18027.7
60	E12	11	2.84705e+06	387853	326481	2.02159e+06	33501.2
61	F1	11	2816811	407214	300610	1.90963e+06	36805.5
62	F2	11	2588304	333931	338175	1.88335e+06	57037.6
63	F3	11	2.48594e+06	309124	310769	1.66665e+06	11605.1
64	F4	11	2.31613e+06	287962	332683	1675373	29171.1
65	F5	11	2.08884e+06	233210	302762	1.66952e+06	3107.96
66	F6	11	2.2175e+06	268073	334367	1.57246e+06	27540.2
67	F7	11	2409113	283490	368213	1772638	26589.4
68	F8	11	2.35735e+06	273479	345288	1.71197e+06	23796.2
69	F9	11	2.31628e+06	270353	329470	1.69053e+06	24848.8
70	F10	11	2.44225e+06	284927	320222	1.78118e+06	16617.2
71	F11	11	2.59228e+06	320291	299398	1.73746e+06	-11054
72	F12	11	2776165	370585	286114	1.86587e+06	34342.3
73	G1	11	2347121	188140	67034.7	56621	11388.1
74	G2	11	2.26175e+06	172453	64846.9	49443.6	-31769.1
75	G3	11	2.36476e+06	190274	77181.9	67669.5	-3489.85
76	G4	11	1.4499e+06	125136	51973.5	42542.8	8671.77
77	G5	11	1.28661e+06	114802	47955.7	44905.1	9246.4
78	G6	11	1.35753e+06	118801	51318.9	43445.8	4878.12
79	G7	11	1.32757e+06	118501	55600.8	48869.9	-25134.3
80	G8	11	1.53645e+06	128567	57067.2	47955.3	6240.99
81	G9	11	1.3565e+06	112881	48973.7	40697.6	6917.4
82	G10	11	1.59481e+06	125400	54504.7	46248.9	6850.08
83	G11	11	1.70447e+06	131246	50794	28176.9	-5011.53
84	G12	11	1.99309e+06	158229	62788.8	49477.3	9730.2
85	H1	11	2.61426e+06	211202	72802.9	64416.7	14686.5
86	H2	11	2.2805e+06	201091	75762.1	63746.2	-3020.65
87	H3	11	1.96639e+06	154042	57265.7	48975.3	-9456.5
88	H4	11	1.87842e+06	150637	60937.2	50563.6	9503.64
89	H5	11	1.16742e+06	87329.7	26638.8	17185.1	-9565.19
90	H6	11	1.80243e+06	151651	65076.3	53950.9	9185.58
91	H7	11	5.01833e+06	494735	266594	242049	64543
92	H8	11	1.81484e+06	148081	64919.8	53840.5	10634.3
93	H9	11	1670740	132626	54420.3	44509.4	9650.21
94	H10	11	1.60328e+06	95774.6	21822.6	-29483.7	-37117.3
95	H11	11	2.07625e+06	165850	64574.7	50537.1	3495.39
96	H12	11	2.23267e+06	177720	61683.6	52840	12312.1
1	A1	12	2.63405e+06	393872	244591	1.79965e+06	-43081.5
2	A2	12	1.79406e+06	258246	202772	1.55343e+06	17618.8
3	A3	12	2.40883e+06	330265	290968	1.7382e+06	39720.2
4	A4	12	2.41021e+06	317640	320618	1.78956e+06	42046.4
5	A5	12	2.22849e+06	269961	308599	1.8046e+06	14294.2
6	A6	12	2.48734e+06	304392	369840	1.95826e+06	35039.4
7	A7	12	2.68424e+06	325011	387859	2.02533e+06	34963
8	A8	12	2.5981e+06	311971	372687	1.99368e+06	33350.4
9	A9	12	2.51843e+06	305190	343121	1.9564e+06	33510.8
10	A10	12	2.5937e+06	323355	342013	1.97155e+06	38306.8
11	A11	12	2.5921e+06	353342	315153	1.95816e+06	35554.7
12	A12	12	2774023	404965	272357	1.98446e+06	28862.3
13	B1	12	2531310	346244	291835	1.89626e+06	33653.3
14	B2	12	2.40667e+06	343871	294453	1.72722e+06	34446.7
15	B3	12	2.22334e+06	307266	311726	1.69247e+06	4315.22
16	B4	12	2291042	306345	343893	1.7614e+06	30527.7
17	B5	12	2.77927e+06	343716	409066	1.99305e+06	36701.5
18	B6	12	2.23649e+06	196374	326905	2.00526e+06	-87744.3
19	B7	12	2.28279e+06	254110	392980	2.10753e+06	22384.6
20	B8	12	3042602	332674	432570	2.14411e+06	37964.7
21	B9	12	2573001	301807	382607	2.01291e+06	29549.1
22	B10	12	2.72154e+06	329772	377585	2.11078e+06	38165.1
23	B11	12	2.6122e+06	326505	327230	2.01049e+06	31035
24	B12	12	2.70232e+06	364172	280533	1.94233e+06	35699.5
25	C1	12	2.78434e+06	372959	309891	2.00497e+06	38738.8
26	C2	12	2337961	327720	311998	1.79699e+06	34139.8
27	C3	12	2112852	284044	327886	1.67969e+06	27216.2
28	C4	12	2.32186e+06	304077	374358	1.86166e+06	36242.2
29	C5	12	2424273	302852	405104	1.96851e+06	31989.6
30	C6	12	2837358	334897	479594	2286415	20795
31	C7	12	2.73182e+06	321860	465728	2.1755e+06	37433.3
32	C8	12	3031340	331715	461071	2.23232e+06	37205.5
33	C9	12	2777902	299174	409143	2.20823e+06	26574.1
34	C10	12	2.74957e+06	322000	383416	2.08442e+06	35305.7
35	C11	12	2.84307e+06	332393	337434	2.01646e+06	33178.1
36	C12	12	2.75059e+06	357022	292453	1928255	33023.7
37	D1	12	2.76764e+06	390526	312129	1.87806e+06	45454.8
38	D2	12	3056169	381405	357178	1.9953e+06	45752.1
39	D3	12	2.81375e+06	339220	364634	1.89708e+06	39610
40	D4	12	2731657	333692	402011	1.94177e+06	44505.9
41	D5	12	2.55957e+06	306755	416228	1918946	34351.8
42	D6	12	2.92722e+06	335023	481249	2.19638e+06	16771.1
43	D7	12	2.90012e+06	322288	466882	2.15729e+06	25861.4
44	D8	12	3.06629e+06	334445	464435	2.23513e+06	28526.4
45	D9	12	2.64719e+06	291434	408055	2.05146e+06	34258.1
46	D10	12	2.8329e+06	319588	393060	2081294	36991.5
47	D11	12	2.63245e+06	280124	317839	2027997	-16125.1
48	D12	12	2.97235e+06	360563	323869	2.11929e+06	33755.2
49	E1	12	2614846	349875	258642	1.90503e+06	11126.9
50	E2	12	2.83463e+06	371044	341147	1.88129e+06	34497.9
51	E3	12	2.75506e+06	339022	354784	1.90226e+06	24860.1
52	E4	12	2.62632e+06	326820	369595	1.7891e+06	32345.8
53	E5	12	2.6616e+06	320918	411146	1.89435e+06	34055.1
54	E6	12	2.95205e+06	341642	464358	2.09924e+06	36864.9
55	E7	12	2.55348e+06	287072	393407	1.8334e+06	32546
56	E8	12	2.76952e+06	310459	393260	1.86714e+06	30902.7
57	E9	12	2.55042e+06	283817	360590	1.83088e+06	27365.2
58	E10	12	2.34998e+06	272244	324303	1816090	15252.4
59	E11	12	2.76124e+06	333596	330482	1931881	17868.3
60	E12	12	2.94915e+06	399930	325286	2.01904e+06	33856.7
61	F1	12	2938411	419716	299742	1.91145e+06	37207.1
62	F2	12	2.6761e+06	342363	338461	1.88317e+06	57779.2
63	F3	12	2.59456e+06	316480	311882	1.66848e+06	11498.7
64	F4	12	2420597	295158	331806	1.67383e+06	28882.6
65	F5	12	2.19794e+06	242014	303410	1.67115e+06	2284.69
66	F6	12	2314616	273226	330684	1.5735e+06	27787.8
67	F7	12	2.51203e+06	291533	368746	1.77228e+06	27555.6
68	F8	12	2.45555e+06	278217	345649	1715021	24096.2
69	F9	12	2.35208e+06	273884	327251	1689152	23249.8
70	F10	12	2.47132e+06	288097	318789	1.78251e+06	16453.9
71	F11	12	2630325	325396	300889	1.73682e+06	-11251.6
72	F12	12	2.81592e+06	370774	286547	1.86535e+06	33588.8
73	G1	12	2.34825e+06	189603	66162.4	57496.8	11659.1
74	G2	12	2.26113e+06	172327	63456.9	49074.2	-32484.8
75	G3	12	2361478	189360	77625.1	67290	-3799.09
76	G4	12	1.44956e+06	125590	52726	44044.4	8883.05
77	G5	12	1.28696e+06	114313	49181.7	43812	9171.28
78	G6	12	1.35608e+06	119147	50372.5	44061.8	5309.75
79	G7	12	1.32901e+06	119205	54718.1	47269.2	-24829.6
80	G8	12	1.53604e+06	128933	56665.3	47679.2	6445.3
81	G9	12	1.35631e+06	112732	50916.2	40940.5	6573.32
82	G10	12	1.59004e+06	125862	52166.8	46238.8	6737.18
83	G11	12	1.70441e+06	132264	51849.8	28293.5	-4122.43
84	G12	12	1.99081e+06	157475	61782.6	49024.3	10184.4
85	H1	12	2.60986e+06	209648	72745.4	65350.4	16058.6
86	H2	12	2278427	198321	74579.8	64098.5	-4106.21
87	H3	12	1.96567e+06	154079	57107.8	50228.3	-8614.38
88	H4	12	1.88037e+06	151567	60309.5	50947	9152.98
89	H5	12	1.16863e+06	86488.8	27204.9	17856.5	-9163.72
90	H6	12	1.80132e+06	153048	65441.4	53024.3	8764.89
91	H7	12	5.02291e+06	493817	267844	242341	64664.9
92	H8	12	1.81275e+06	146945	64734.2	53744.4	10988.5
93	H9	12	1.67024e+06	133324	55821.1	44246.1	10566.6
94	H10	12	1.60119e+06	95918.2	20256.8	-29660	-36271.2
95	H11	12	2.07579e+06	164432	65305.8	50956.1	3620.45
96	H12	12	2.23142e+06	175612	64486.9	52957.4	12465.9
1	A1	13	2641423	393499	243658	1.80214e+06	-43519.9
2	A2	13	1.80749e+06	258395	201808	1.5544e+06	18576.9
3	A3	13	2.42263e+06	329114	291922	1.74098e+06	39896.2
4	A4	13	2.42419e+06	317588	319491	1788368	42927.5
5	A5	13	2.2376e+06	271648	310661	1.8082e+06	12723
6	A6	13	2.49888e+06	302959	370490	1.95879e+06	35975
7	A7	13	2695366	324801	389534	2.02599e+06	35021.6
8	A8	13	2.60695e+06	311481	372257	1.99625e+06	32894.3
9	A9	13	2.5227e+06	306506	339755	1.95652e+06	32748.8
10	A10	13	2.595e+06	320285	339795	1.97005e+06	38841
11	A11	13	2.59396e+06	349367	314289	1958182	35368.3
12	A12	13	2.78126e+06	406675	271074	1.98187e+06	27351.1
13	B1	13	2.54297e+06	347421	289901	1.89605e+06	33760.3
14	B2	13	2417477	343370	293668	1.72904e+06	34393.1
15	B3	13	2.23834e+06	307788	310383	1692615	4503.36
16	B4	13	2308016	307843	343464	1.76131e+06	30631.5
17	B5	13	2.78528e+06	341157	409052	1.99543e+06	35465.6
18	B6	13	2.24221e+06	195535	322927	2.00657e+06	-89532.6
19	B7	13	2.28816e+06	254491	391040	2.1092e+06	22820.4
20	B8	13	3.04891e+06	330827	432730	2.14428e+06	36880.3
21	B9	13	2.58109e+06	301672	384462	2.0138e+06	28427
22	B10	13	2729312	329595	375872	2.10945e+06	37529.3
23	B11	13	2.61915e+06	325631	327521	2.00833e+06	31206.9
24	B12	13	2.705e+06	363374	279145	1.94165e+06	34803.6
25	C1	13	2786521	369448	309639	2.00608e+06	38190.3
26	C2	13	2344716	325306	312729	1.80035e+06	34279.8
27	C3	13	2.1179e+06	283046	326916	1.68183e+06	27322.1
28	C4	13	2.32341e+06	302985	373985	1.86219e+06	35436.4
29	C5	13	2.42941e+06	302032	405013	1.96936e+06	30148.4
30	C6	13	2.84286e+06	335607	477554	2.28458e+06	21757.6
31	C7	13	2738011	320502	465426	2176158	38443.8
32	C8	13	3.03999e+06	333603	460488	2.23121e+06	40229.6
33	C9	13	2777110	299157	407596	2.20968e+06	24691.9
34	C10	13	2.74755e+06	321752	383785	2.08753e+06	35080.2
35	C11	13	2.83891e+06	333201	335461	2.01766e+06	33524.6
36	C12	13	2.74982e+06	355232	291660	1.92713e+06	33086
37	D1	13	2.90188e+06	401951	311549	1.87833e+06	45365.3
38	D2	13	3208939	393619	356541	1.99151e+06	45591.3
39	D3	13	2961593	351620	363428	1.89778e+06	42151.2
40	D4	13	2.87665e+06	343359	400499	1941049	44157.2
41	D5	13	2.73163e+06	317396	417932	1.92127e+06	32816.3
42	D6	13	3.12326e+06	349632	481468	2.19722e+06	15917.1
43	D7	13	3.09434e+06	336345	465549	2.15652e+06	25646.5
44	D8	13	3.27532e+06	350029	464980	2.23099e+06	28776.7
45	D9	13	2.70283e+06	297568	405727	2.04909e+06	30318.1
46	D10	13	2894663	323738	390203	2.08408e+06	36134
47	D11	13	2.69509e+06	284496	316976	2.02691e+06	-16656.3
48	D12	13	3.0251e+06	365062	324264	2.11949e+06	34774.2
49	E1	13	2872776	374123	257978	1.90369e+06	11757.5
50	E2	13	3.07723e+06	392664	341221	1.88061e+06	33057.3
51	E3	13	3.01866e+06	358204	354884	1.902e+06	21834.5
52	E4	13	2.86491e+06	342234	367437	1.78996e+06	31109.4
53	E5	13	2.81223e+06	330699	411179	1.88951e+06	32635.8
54	E6	13	3.11785e+06	353688	464904	2.09989e+06	36106.6
55	E7	13	2698456	298590	392548	1.83336e+06	32544
56	E8	13	2.91264e+06	318276	394811	1.86538e+06	31542
57	E9	13	2.739e+06	297550	359856	1.82824e+06	28534
58	E10	13	2.53695e+06	283675	325212	1817636	16394
59	E11	13	2.96865e+06	349197	329179	1.93463e+06	17818.2
60	E12	13	3.15232e+06	415802	322021	2.01781e+06	35685.2
61	F1	13	3.17574e+06	442769	299031	1.91224e+06	37036.8
62	F2	13	2.85634e+06	356994	336061	1.88244e+06	57611.3
63	F3	13	2802681	334690	310559	1.66924e+06	12773.3
64	F4	13	2.62549e+06	311679	330970	1.67387e+06	30763
65	F5	13	2417261	257297	302909	1.67296e+06	3217.41
66	F6	13	2505516	289344	335104	1.57104e+06	27742.3
67	F7	13	2.71834e+06	304291	366262	1.77363e+06	26017.4
68	F8	13	2.65705e+06	294601	346895	1.71816e+06	24412.2
69	F9	13	2.42962e+06	280088	328817	1692270	24808.2
70	F10	13	2.54853e+06	292376	318413	1.78041e+06	17930.4
71	F11	13	2708756	332490	299571	1.73817e+06	-11671.5
72	F12	13	2.89468e+06	379561	282607	1.86407e+06	34830.6
73	G1	13	2345466	188957	68654.2	57493.4	11261
74	G2	13	2260947	170350	65412.7	49078.4	-31946.8
75	G3	13	2.35893e+06	190131	78373.2	67338.2	-4574.97
76	G4	13	1.44975e+06	125597	52791.1	43242.1	8049.11
77	G5	13	1.28628e+06	114576	49528.8	44146.5	7517.3
78	G6	13	1358028	118467	51985.8	43567	5035.26
79	G7	13	1.32968e+06	117844	54333.8	47758.1	-23938.3
80	G8	13	1.53838e+06	128673	55655.7	48340.5	7049.44
81	G9	13	1.35567e+06	112317	49030.1	40337.1	6426.52
82	G10	13	1.59329e+06	124540	51853.3	45924.2	7288.38
83	G11	13	1.7073e+06	132628	52439.4	27107.7	-4236.79
84	G12	13	1.98915e+06	158981	61481.5	49377.9	9017.43
85	H1	13	2.60698e+06	210983	71117.1	65412.3	15120.9
86	H2	13	2279027	200578	74336.1	64017.9	-4179.07
87	H3	13	1.9662e+06	153847	57865.6	49459	-9580.21
88	H4	13	1.88003e+06	150453	60378.4	51424.9	8809.95
89	H5	13	1.16871e+06	87238.1	27451.2	17029.7	-11279
90	H6	13	1.80229e+06	151588	64472.5	53668.6	8958.59
91	H7	13	5030491	497063	266439	244485	65650.8
92	H8	13	1.8129e+06	147645	63131	53793.3	11235.3
93	H9	13	1.66704e+06	132402	54397.9	45231.7	9700.68
94	H10	13	1599624	94999.3	20727.5	-29010.7	-36432.5
95	H11	13	2071786	164341	65105.9	50640.1	3588.25
96	H12	13	2.23155e+06	175593	64250.8	52587	11740.3
1	A1	14	2.68458e+06	397151	242991	1.79711e+06	-43602.7
2	A2	14	1.84341e+06	262619	202251	1.55575e+06	17426.9
3	A3	14	2.4587e+06	332376	290831	1.73991e+06	40278.1
4	A4	14	2.46315e+06	321851	317756	1789807	41850
5	A5	14	2.26965e+06	272845	308751	1.80664e+06	12762.3
6	A6	14	2.52752e+06	306085	369271	1.95761e+06	35480.3
7	A7	14	2722461	327068	388407	2.02606e+06	35259.7
8	A8	14	2.63429e+06	313971	373648	1.99726e+06	33905.5
9	A9	14	2542170	305203	340692	1.95843e+06	33322.8
10	A10	14	2.61412e+06	326881	340935	1970300	38212.9
11	A11	14	2.60875e+06	352722	312907	1.95926e+06	35198
12	A12	14	2788777	406803	269725	1.98253e+06	27222.7
13	B1	14	2573591	347919	289496	1.89428e+06	34237.2
14	B2	14	2.45562e+06	347418	294584	1.73167e+06	35347.6
15	B3	14	2.27801e+06	310773	310963	1.69309e+06	4900.86
16	B4	14	2340408	307318	343791	1758663	29669.5
17	B5	14	2.81384e+06	340545	406325	1.99418e+06	35124.9
18	B6	14	2.26705e+06	195399	325013	2007382	-88303.2
19	B7	14	2309498	254054	392720	2108094	23958.1
20	B8	14	3.07376e+06	332066	430337	2146702	36713
21	B9	14	2.60685e+06	301410	381161	2.01133e+06	30127.6
22	B10	14	2.7558e+06	332049	373356	2.10838e+06	37476.6
23	B11	14	2.64507e+06	327946	328162	2.00786e+06	31487.2
24	B12	14	2729650	364901	280170	1.9405e+06	34755.6
25	C1	14	2808802	372986	308811	2.00666e+06	38316.2
26	C2	14	2.36428e+06	326853	312184	1.79975e+06	33792.5
27	C3	14	2.13706e+06	283288	327458	1.68286e+06	26726.8
28	C4	14	2.34529e+06	306565	375214	1862284	34920.4
29	C5	14	2451641	304498	401633	1.96952e+06	29873.1
30	C6	14	2865035	338219	478589	2284723	21918.7
31	C7	14	2.7628e+06	323180	467327	2176981	40240.2
32	C8	14	3.06258e+06	331384	461567	2230119	38505.2
33	C9	14	2789328	299271	408746	2.20797e+06	26626.1
34	C10	14	2.75838e+06	321242	381898	2085188	35344.8
35	C11	14	2.85135e+06	332949	335659	2.01814e+06	33154.1
36	C12	14	2.75754e+06	356559	291025	1.92606e+06	34236.5
37	D1	14	3.15122e+06	431211	310638	1.87651e+06	43534.8
38	D2	14	3.50105e+06	419580	356318	1.99332e+06	44952.1
39	D3	14	3247151	373408	363652	1.89786e+06	42332.5
40	D4	14	3.15469e+06	366272	398555	1.93905e+06	43355
41	D5	14	3.05558e+06	343750	415417	1.92264e+06	34109.2
42	D6	14	3483411	372647	480970	2.19513e+06	16634
43	D7	14	3.45397e+06	359820	462006	2.15797e+06	27630.5
44	D8	14	3.66384e+06	375640	466086	2.23253e+06	29762.2
45	D9	14	2.8093e+06	299897	405626	2.05214e+06	33422.5
46	D10	14	3.01841e+06	331969	390728	2.08388e+06	35551.8
47	D11	14	2817211	293252	316725	2.02501e+06	-17127.1
48	D12	14	3146046	373147	322194	2.12074e+06	33376.9
49	E1	14	3.33176e+06	422589	257617	1904308	11357.4
50	E2	14	3.51386e+06	431910	341083	1.88062e+06	34451.3
51	E3	14	3.4987e+06	398240	354284	1.9017e+06	22530
52	E4	14	3.30181e+06	377812	366214	1.78743e+06	31226.3
53	E5	14	3.10685e+06	354421	411891	1.89309e+06	33179.2
54	E6	14	3.44343e+06	376009	463504	2.09961e+06	37299.8
55	E7	14	2.97526e+06	320083	393064	1.83216e+06	32809.7
56	E8	14	3.19475e+06	340436	392984	1863190	33477.3
57	E9	14	3.0991e+06	322907	361376	1826784	27463.3
58	E10	14	2.89553e+06	309875	322490	1.81823e+06	16292.1
59	E11	14	3350776	381105	329987	1.93033e+06	18687.5
60	E12	14	3.54146e+06	452151	324563	2.01858e+06	34501.4
61	F1	14	3.61333e+06	491262	299174	1.91152e+06	36771.5
62	F2	14	3.19776e+06	387259	336293	1.88404e+06	56714.4
63	F3	14	3.195e+06	366366	309891	1.67059e+06	12333.2
64	F4	14	3.00935e+06	340929	331148	1.67377e+06	29782.1
65	F5	14	2.81486e+06	288189	303490	1.67027e+06	2726.37
66	F6	14	2855572	313611	334101	1.57388e+06	27433.6
67	F7	14	3.09589e+06	331606	365177	1.77247e+06	27464
68	F8	14	3.02645e+06	321910	344582	1.71837e+06	24018.3
69	F9	14	2589223	290567	327574	1.69128e+06	23717.3
70	F10	14	2.70869e+06	305014	318524	1.78228e+06	16819.2
71	F11	14	2.88273e+06	346980	299216	1.73784e+06	-10994.6
72	F12	14	3065662	395621	283405	1.86571e+06	33781.1
73	G1	14	2.3494e+06	190992	67675.2	58089.6	10987.8
74	G2	14	2259939	171752	64093	48513.8	-32043.3
75	G3	14	2.35836e+06	189554	77245.9	67344.8	-4648.96
76	G4	14	1.45196e+06	125621	54026.7	43343.2	8015.35
77	G5	14	1.28962e+06	115914	47137.2	44651.9	9075.33
78	G6	14	1.35672e+06	119143	51164.4	44565.1	5570.13
79	G7	14	1.32923e+06	118823	55508.8	46906.3	-23986.1
80	G8	14	1.53969e+06	129755	57367.9	47421.2	6413.11
81	G9	14	1.35582e+06	112875	49831	41368.6	7053.9
82	G10	14	1.59308e+06	124713	53853.6	46039.8	6926.47
83	G11	14	1.70429e+06	132023	52000.6	27055.9	-4608.03
84	G12	14	1.98718e+06	158262	61322.1	49152.4	8813.26
85	H1	14	2606082	211131	72331.8	64425.2	15773.6
86	H2	14	2275104	200112	74215.2	64688.4	-4348.31
87	H3	14	1.96727e+06	155403	57540.6	50454.5	-9153.19
88	H4	14	1.87877e+06	151229	61100.4	50356.6	9057.02
89	H5	14	1.17004e+06	87262.1	26336.5	17436.6	-10167.4
90	H6	14	1805710	153551	66073	53076.8	10393.2
91	H7	14	5035885	497391	268239	244869	65711.7
92	H8	14	1.80961e+06	147556	65424	53220.1	10803.3
93	H9	14	1.66701e+06	131838	53728.6	44265.5	10511.3
94	H10	14	1.59893e+06	96449.9	20686.9	-29968.3	-35689.2
95	H11	14	2.07402e+06	162454	64297.9	49830.2	3497.13
96	H12	14	2.23138e+06	175663	64577.4	51973	11453
1	A1	15	2778652	407617	244322	1.80294e+06	-43840.3
2	A2	15	1.91847e+06	267614	202239	1.55691e+06	18334.7
3	A3	15	2540758	339209	292020	1.74159e+06	40227.5
4	A4	15	2.544e+06	327904	317125	1.79082e+06	42476.3
5	A5	15	2.33878e+06	279357	307443	1.81068e+06	13387.1
6	A6	15	2.58985e+06	311346	369376	1959547	35939.7
7	A7	15	2.7928e+06	332252	388598	2.02806e+06	35205.4
8	A8	15	2697059	317824	374355	1.99796e+06	33057.1
9	A9	15	2.58592e+06	308647	340498	1.95675e+06	32681.3
10	A10	15	2.65545e+06	326678	338706	1.97145e+06	39017.7
11	A11	15	2.65e+06	356017	313837	1.95816e+06	34797.1
12	A12	15	2.83345e+06	411854	270476	1.98358e+06	27091
13	B1	15	2.65242e+06	356637	288604	1.89588e+06	33801.6
14	B2	15	2.53743e+06	353522	293697	1.73418e+06	34668.7
15	B3	15	2352917	317725	311208	1.69477e+06	4734.51
16	B4	15	2.42704e+06	314582	343784	1.76243e+06	30971.2
17	B5	15	2.86822e+06	347652	407823	1.99985e+06	35324.5
18	B6	15	2.3245e+06	198105	325041	2.00669e+06	-88046.4
19	B7	15	2.36697e+06	258636	391866	2.10942e+06	24354.4
20	B8	15	3.12595e+06	334163	429786	2.14881e+06	37250.9
21	B9	15	2.67171e+06	305727	382163	2.01506e+06	30471.3
22	B10	15	2.81537e+06	334830	373395	2.10993e+06	38595.2
23	B11	15	2.70389e+06	331733	327093	2.00815e+06	30215.8
24	B12	15	2.78495e+06	369118	278891	1.94111e+06	35289.5
25	C1	15	2.85466e+06	375739	309074	2.00871e+06	38780.8
26	C2	15	2.40899e+06	332158	311467	1803624	34717.4
27	C3	15	2.17591e+06	287610	327942	1.68477e+06	26714.2
28	C4	15	2.38503e+06	307575	375544	1.86327e+06	35861.2
29	C5	15	2.50594e+06	308091	401361	1969188	30293.1
30	C6	15	2.92742e+06	339401	479446	2284923	22355.3
31	C7	15	2.81518e+06	325318	466431	2.18103e+06	38493.4
32	C8	15	3.1178e+06	332911	461719	2229331	39688.2
33	C9	15	2.82785e+06	301828	406822	2207884	25994.1
34	C10	15	2.7883e+06	322680	382791	2.08604e+06	34063.3
35	C11	15	2884879	333511	337942	2.01721e+06	34028.7
36	C12	15	2.7855e+06	357649	290438	1.92712e+06	33606.2
37	D1	15	3616911	476816	311264	1.87907e+06	43757.4
38	D2	15	4040128	465692	355811	1994980	44433.4
39	D3	15	3.764e+06	415471	364765	1.89849e+06	41870.1
40	D4	15	3662897	405745	400226	1.94303e+06	44777.4
41	D5	15	3.62735e+06	385357	416774	1.9208e+06	34985.9
42	D6	15	4.13717e+06	420139	481170	2.19946e+06	16715.4
43	D7	15	4.10036e+06	403272	466832	2161001	25128.2
44	D8	15	4.36111e+06	420397	464759	2.2338e+06	29975.6
45	D9	15	3033423	316625	406917	2.05162e+06	31944.4
46	D10	15	3.2652e+06	351756	390130	2.0824e+06	36497.3
47	D11	15	3.06439e+06	315548	315614	2.0249e+06	-16687.7
48	D12	15	3.38284e+06	393761	323088	2.11927e+06	33790.7
49	E1	15	4125932	506757	257583	1905100	11234.5
50	E2	15	4274780	501254	341233	1.8839e+06	33359.4
51	E3	15	4.32247e+06	463915	353087	1.90545e+06	23432.5
52	E4	15	4.04579e+06	436074	367461	1.7881e+06	31667
53	E5	15	3.63779e+06	392115	411138	1.8912e+06	32641.4
54	E6	15	4030955	420094	465096	2.09921e+06	35728.6
55	E7	15	3.47668e+06	354133	390428	1.83347e+06	32483.3
56	E8	15	3702054	372780	393379	1.86483e+06	31834.8
57	E9	15	3724348	365379	358958	1.82815e+06	27025.6
58	E10	15	3.51803e+06	356526	323086	1818249	16810.6
59	E11	15	4029449	437726	330256	1.93404e+06	18423
60	E12	15	4.23081e+06	515806	323323	2.01806e+06	35868.2
61	F1	15	4.36986e+06	568262	299692	1.9139e+06	37099.7
62	F2	15	3.78213e+06	441237	335779	1.88578e+06	58318.3
63	F3	15	3.86747e+06	421411	311103	1.67195e+06	13158.4
64	F4	15	3.66376e+06	392718	331532	1.67917e+06	29959.7
65	F5	15	3496920	341230	303082	1.67162e+06	2120.75
66	F6	15	3.45912e+06	357269	334278	1.57263e+06	28494.7
67	F7	15	3.75252e+06	378227	368412	1776843	29874.8
68	F8	15	3.66459e+06	366232	345954	1.7194e+06	23250.3
69	F9	15	2.89044e+06	311488	326823	1.69278e+06	24397.2
70	F10	15	3.00906e+06	327180	318131	1.78158e+06	17438.4
71	F11	15	3.21043e+06	373558	301356	1.74098e+06	-12549.8
72	F12	15	3.39237e+06	426140	282811	1.86825e+06	35147
73	G1	15	2345861	190434	66893.6	57513.1	11530.1
74	G2	15	2257191	170338	63762.7	49623.7	-32535.1
75	G3	15	2.36039e+06	188538	78255.7	67931.6	-4070.46
76	G4	15	1.45293e+06	127079	53315.5	43791.8	7015.9
77	G5	15	1289050	114190	48061.9	43969.5	8252.3
78	G6	15	1359548	120071	52401.7	43888.2	5421.57
79	G7	15	1.33078e+06	119649	54771.9	47318.2	-25034.3
80	G8	15	1.53989e+06	129212	56679.9	48049.9	5015.88
81	G9	15	1.35804e+06	111997	49694.5	41646	8274.79
82	G10	15	1.59339e+06	127257	53392.9	45535.1	7612.04
83	G11	15	1.70355e+06	131814	53322.4	27686.1	-4821.43
84	G12	15	1.98664e+06	160116	61840.1	48976	10424.1
85	H1	15	2.60965e+06	210601	72487.6	66003.2	15201.3
86	H2	15	2.277e+06	200240	74709.9	65400.8	-4353.81
87	H3	15	1967333	153684	56707.5	50877.9	-9571.06
88	H4	15	1.87917e+06	151062	59674.1	51774.9	9008.08
89	H5	15	1.16891e+06	85743.8	27446.6	18686.2	-10472.8
90	H6	15	1.8042e+06	152489	65547.8	53499.2	9952.54
91	H7	15	5042808	499775	268996	244310	66497.6
92	H8	15	1.8124e+06	147558	63705.1	53532.1	11125.4
93	H9	15	1667169	132891	55061.6	44157.2	10082
94	H10	15	1.59914e+06	96293.9	20243.2	-29417.6	-36832.1
95	H11	15	2072005	164830	64438.3	50066.1	4760.19
96	H12	15	2231876	176922	65434.3	52777	11362.1
1	A1	16	2.95007e+06	427936	242379	1.80206e+06	-42881.4
2	A2	16	2.07119e+06	283357	201857	1.55754e+06	17685.1
3	A3	16	2.70424e+06	355073	291318	1742343	39263.3
4	A4	16	2.70858e+06	341396	317028	1.79201e+06	42835.8
5	A5	16	2.47786e+06	287633	309423	1.81237e+06	12969.3
6	A6	16	2722760	319773	369535	1.95982e+06	35423.8
7	A7	16	2.92727e+06	341044	386997	2.02689e+06	36348.1
8	A8	16	2837901	328089	372969	2000019	33880.9
9	A9	16	2.68443e+06	317214	339810	1.95898e+06	33123.8
10	A10	16	2.74919e+06	335088	337783	1.97221e+06	39091.4
11	A11	16	2.74688e+06	363410	312027	1.95971e+06	35237.9
12	A12	16	2.923e+06	421419	268447	1.97957e+06	28874.1
13	B1	16	2.79999e+06	372017	288947	1894764	34640.9
14	B2	16	2.69543e+06	368192	292606	1731756	34593.4
15	B3	16	2.50544e+06	330620	310283	1.69342e+06	3963
16	B4	16	2.58712e+06	327426	342011	1.76248e+06	30851.2
17	B5	16	2.98087e+06	353961	408338	1.99952e+06	35343
18	B6	16	2441752	208575	322391	2008730	-87483.5
19	B7	16	2.47614e+06	265667	388423	2.11005e+06	24601.2
20	B8	16	3236234	343388	429656	2.14693e+06	37154.2
21	B9	16	2.79346e+06	314488	378961	2.01511e+06	29207
22	B10	16	2.94354e+06	343842	373634	2110501	36409.5
23	B11	16	2.82826e+06	341433	325644	2007748	30808.1
24	B12	16	2.8982e+06	379647	278722	1.94115e+06	34704.5
25	C1	16	2.94639e+06	385649	307678	2006925	38777.7
26	C2	16	2.50396e+06	339648	311521	1.80409e+06	34527.8
27	C3	16	2.26241e+06	293134	326316	1.68231e+06	25810.5
28	C4	16	2.48293e+06	314707	374979	1.86155e+06	35166.8
29	C5	16	2.61195e+06	315386	402549	1.97072e+06	29565.6
30	C6	16	3046956	348587	478758	2.28662e+06	21207.8
31	C7	16	2.93219e+06	334049	462397	2176868	39841.8
32	C8	16	3.23051e+06	340087	461246	2.22845e+06	38917.6
33	C9	16	2.90322e+06	307637	407659	2.20601e+06	26479.8
34	C10	16	2.86372e+06	329534	381447	2.08599e+06	33796.2
35	C11	16	2.9582e+06	339722	335158	2.01891e+06	33729.7
36	C12	16	2.85099e+06	363029	289433	1.92536e+06	33510.3
37	D1	16	4.40683e+06	557429	310186	1.87805e+06	43787.2
38	D2	16	4.93846e+06	546113	356030	1.99345e+06	44909.9
39	D3	16	4621296	486082	364799	1.90188e+06	41007.1
40	D4	16	4.51556e+06	472939	400193	1.94327e+06	44123.3
41	D5	16	4549694	457070	418273	1.91927e+06	35191.8
42	D6	16	5193025	492171	485115	2200311	15525
43	D7	16	5.14008e+06	473238	466324	2.15922e+06	25993.5
44	D8	16	5.47353e+06	498638	462538	2.23509e+06	29851.1
45	D9	16	3.43773e+06	346192	406208	2.04795e+06	32612.2
46	D10	16	3717460	384237	390067	2.08366e+06	36046.5
47	D11	16	3520444	351130	316491	2.02781e+06	-15595.7
48	D12	16	3826084	433017	322388	2.11642e+06	33916.2
49	E1	16	5290172	628621	258774	1.90463e+06	11365
50	E2	16	5.42937e+06	604895	340231	1.88348e+06	34048
51	E3	16	5.53253e+06	563082	354268	1.9066e+06	23044.6
52	E4	16	5165872	526015	369482	1789275	31602.3
53	E5	16	4.50877e+06	458566	411059	1.89283e+06	33149.6
54	E6	16	4990570	488029	462843	2.09623e+06	38178.3
55	E7	16	4302956	412609	390253	1.83655e+06	32715.8
56	E8	16	4.52828e+06	432165	391730	1.86981e+06	30021
57	E9	16	4.71093e+06	436431	359396	1829201	26989.1
58	E10	16	4.50422e+06	431556	323991	1.81942e+06	16022.3
59	E11	16	5.09563e+06	524936	330032	1.93398e+06	18571.5
60	E12	16	5.32031e+06	621365	323513	2.01805e+06	34445.9
61	F1	16	5.51715e+06	690199	300448	1.91412e+06	37039.7
62	F2	16	4.67406e+06	518236	335471	1.88542e+06	57365.8
63	F3	16	4886464	507185	311175	1671566	12198.1
64	F4	16	4.66364e+06	471382	331476	1.67623e+06	28699
65	F5	16	4.5418e+06	417724	304407	1.67286e+06	3708.53
66	F6	16	4384765	425901	331318	1.57105e+06	28303.7
67	F7	16	4.76713e+06	449883	365413	1.77686e+06	26022.3
68	F8	16	4.64879e+06	437036	345491	1.72004e+06	24443.2
69	F9	16	3.42671e+06	352911	328655	1693718	23749.6
70	F10	16	3.54855e+06	369862	318214	1.78121e+06	18885.8
71	F11	16	3.78146e+06	421756	300663	1.7404e+06	-11831.6
72	F12	16	3.972e+06	483058	283794	1.8657e+06	33773.4
73	G1	16	2.34543e+06	189020	67854.3	57856.9	12020.8
74	G2	16	2.25459e+06	169961	64267.1	49278	-32480.5
75	G3	16	2355061	188503	76916.4	68307.6	-4520.4
76	G4	16	1.4544e+06	125777	54580.4	44390	7689.97
77	G5	16	1.28718e+06	113577	48648	44368.4	8789.43
78	G6	16	1359206	118387	50585.9	43129.3	5058.34
79	G7	16	1.33106e+06	117369	55597	47461.3	-24765.6
80	G8	16	1539740	128121	57280.9	47727.3	6538.5
81	G9	16	1.35618e+06	111909	49062.3	41189.3	6649.7
82	G10	16	1.59226e+06	126143	52469.5	46021	6508.87
83	G11	16	1.70483e+06	133773	52575.2	27378.7	-5041.75
84	G12	16	1.98205e+06	156703	61637.9	49025.3	9324.44
85	H1	16	2.60457e+06	211262	72547.7	64706.2	15132.9
86	H2	16	2.27576e+06	199125	74632.7	64380.7	-4498.58
87	H3	16	1.96146e+06	153903	57201	50537.7	-10393.4
88	H4	16	1.8767e+06	152026	60128.5	50653.9	9659.65
89	H5	16	1.1735e+06	87186.8	28019.6	17853.9	-10685.2
90	H6	16	1.80147e+06	152519	66063.5	53640.9	8844.54
91	H7	16	5047859	499417	269488	244890	65885.2
92	H8	16	1.80605e+06	147561	63665.8	53442	11666.3
93	H9	16	1.66396e+06	132331	53748.7	44718.5	9881.65
94	H10	16	1595921	95375.2	20586.4	-29089.2	-36105
95	H11	16	2.07056e+06	164480	64483.8	49331.8	3222.95
96	H12	16	2224145	177150	64277.5	51511	11050.4
1	A1	17	3291058	467882	243146	1.80482e+06	-42108.6
2	A2	17	2.35658e+06	314357	200942	1.5568e+06	17873.1
3	A3	17	3.01412e+06	385393	291290	1.74238e+06	40229.6
4	A4	17	3.01132e+06	371297	318657	1793743	42723.3
5	A5	17	2.74845e+06	312700	308311	1.81233e+06	12212
6	A6	17	2.97914e+06	342474	370408	1.96091e+06	35639.3
7	A7	17	3.19418e+06	362479	388018	2027877	34432.6
8	A8	17	3.09594e+06	347859	371831	1.99801e+06	33340.2
9	A9	17	2.88037e+06	332340	341317	1957305	33204.3
10	A10	17	2938143	351370	339301	1.97215e+06	39562.7
11	A11	17	2938418	380229	310115	1.96056e+06	34968
12	A12	17	3103612	440102	268978	1.97965e+06	27809.2
13	B1	17	3.08821e+06	403351	288888	1.8975e+06	34397.4
14	B2	17	2.99837e+06	399975	292936	1.73502e+06	35418
15	B3	17	2.79804e+06	359814	311247	1.69506e+06	5538.15
16	B4	17	2.88995e+06	354794	341875	1.76163e+06	30475.6
17	B5	17	3.20927e+06	373204	404970	2000671	33839.8
18	B6	17	2672677	229313	323930	2.00945e+06	-86565.8
19	B7	17	2.70434e+06	281570	389676	2.11012e+06	24461.8
20	B8	17	3.45892e+06	359070	428364	2.14958e+06	36824.6
21	B9	17	3.03435e+06	335212	380557	2.01371e+06	28325.2
22	B10	17	3.18957e+06	365796	373370	2.11117e+06	39011.5
23	B11	17	3071886	363282	325701	2.00792e+06	31837.8
24	B12	17	3.12055e+06	402567	278414	1.93862e+06	35236.6
25	C1	17	3.14375e+06	403665	307403	2.00676e+06	38695.3
26	C2	17	2.68288e+06	356687	311655	1.80406e+06	35325.9
27	C3	17	2.43257e+06	306954	327583	1.68432e+06	26487.5
28	C4	17	2.66915e+06	330930	374084	1.86396e+06	35560.7
29	C5	17	2.82781e+06	331113	401912	1971584	28909.7
30	C6	17	3.28157e+06	364156	475417	2.28816e+06	21898.1
31	C7	17	3.15992e+06	348437	462163	2.17929e+06	38301.8
32	C8	17	3458368	356228	458233	2.22975e+06	39524.6
33	C9	17	3063516	318396	407157	2207695	25842.5
34	C10	17	3.01089e+06	339162	382417	2.08661e+06	34636.4
35	C11	17	3.11256e+06	351256	334632	2.01752e+06	34838.5
36	C12	17	2.98697e+06	376296	289300	1.92306e+06	33239.8
37	D1	17	5587106	679712	309201	1.87779e+06	44415.8
38	D2	17	6.25873e+06	661413	356105	1995026	45912.3
39	D3	17	5875029	586516	362935	1.90228e+06	42429.9
40	D4	17	5.76824e+06	572565	398605	1.94183e+06	44130.7
41	D5	17	5836808	551768	414420	1.92513e+06	37941.8
42	D6	17	6.66135e+06	598488	480176	2.20071e+06	15230.2
43	D7	17	6.59225e+06	574052	463142	2.1587e+06	29716.1
44	D8	17	7013317	597838	463516	2.23409e+06	29245
45	D9	17	4160244	395523	404701	2.04911e+06	32099.5
46	D10	17	4.4986e+06	440344	389886	2.08312e+06	36160.8
47	D11	17	4.31661e+06	416781	317319	2.02649e+06	-17094.7
48	D12	17	4.59289e+06	501727	322316	2.11915e+06	33292
49	E1	17	6.77769e+06	784397	257614	1.90712e+06	11220.2
50	E2	17	6917173	738041	340494	1.88464e+06	33424.7
51	E3	17	7032727	683117	353536	1.9058e+06	22656.6
52	E4	17	6.57546e+06	637352	368035	1.78842e+06	31867.3
53	E5	17	5.76436e+06	549261	409430	1.89403e+06	33547.8
54	E6	17	6382705	589512	465141	2.10109e+06	37791.9
55	E7	17	5.49124e+06	496444	391506	1.83098e+06	33610.7
56	E8	17	5743227	517930	392480	1.86854e+06	31696.5
57	E9	17	6.04376e+06	530629	358802	1.82772e+06	27911.9
58	E10	17	5847878	533073	322877	1.81921e+06	16100.6
59	E11	17	6.54215e+06	643983	332244	1.93427e+06	18356.4
60	E12	17	6810048	766002	324246	2.01716e+06	35717.5
61	F1	17	6.96856e+06	844066	299665	1.91529e+06	37581.9
62	F2	17	5819476	624024	337319	1.88667e+06	58354.5
63	F3	17	6.19599e+06	614372	311378	1.67121e+06	11598.2
64	F4	17	5954184	572168	329923	1.67829e+06	30455.4
65	F5	17	5876124	521415	302424	1.67311e+06	2907.14
66	F6	17	5.57873e+06	513102	334702	1.57219e+06	26807.4
67	F7	17	6076982	544845	364990	1.77426e+06	27952.1
68	F8	17	5.93457e+06	531785	345715	1.72139e+06	24106
69	F9	17	4277423	415156	325878	1.69488e+06	23986.1
70	F10	17	4408186	438374	319211	1.78157e+06	16940.7
71	F11	17	4696676	502038	299814	1.74232e+06	-11628
72	F12	17	4.89925e+06	573422	283192	1.86519e+06	32659
73	G1	17	2.34436e+06	189295	69541.9	57852.6	11658.1
74	G2	17	2.25597e+06	171758	65409.2	48924	-32933.7
75	G3	17	2.35454e+06	189655	77803.7	67721.1	-4369.61
76	G4	17	1.45338e+06	124867	52732.7	43738	8300.79
77	G5	17	1.29306e+06	114685	48734.9	44770.2	9176.38
78	G6	17	1.36259e+06	118764	49991.2	43760.9	6067.47
79	G7	17	1.33161e+06	117993	56938	48151.4	-25241.2
80	G8	17	1542511	129113	55283.1	47682.6	5581.79
81	G9	17	1357473	112107	49543.8	40702.1	6568.12
82	G10	17	1.5953e+06	125097	53070.7	46915.3	6658.6
83	G11	17	1704281	132427	52431.4	29425.6	-5795.27
84	G12	17	1.98553e+06	157473	62439.6	49549.6	9130.03
85	H1	17	2.60421e+06	207729	73793.4	64752.6	15166.7
86	H2	17	2274724	198546	76337.8	64506	-3653.37
87	H3	17	1.96357e+06	153532	58222.6	50585.7	-9005.19
88	H4	17	1.88002e+06	150304	61313.6	51932.2	9289.61
89	H5	17	1.17131e+06	87006.7	27144.1	17498.8	-8985.69
90	H6	17	1.8052e+06	152532	65599.7	53167.1	9807.2
91	H7	17	5.0586e+06	500398	270926	246928	66746.4
92	H8	17	1806520	146576	65422.5	53080.5	11577.1
93	H9	17	1666664	132782	54742.5	44021.1	10848.2
94	H10	17	1.59589e+06	96500.4	20898.4	-29260.5	-35182.9
95	H11	17	2.06705e+06	164936	65578.2	50116.9	4221.33
96	H12	17	2.22902e+06	177833	64431	53085.7	12236.4
1	A1	18	3.89642e+06	536403	243148	1802623	-43036.4
2	A2	18	2.86264e+06	369735	202332	1.56017e+06	18231.9
3	A3	18	3.56832e+06	439272	291408	1.74333e+06	40416.1
4	A4	18	3.56158e+06	422103	317196	1.79421e+06	42926.6
5	A5	18	3.24137e+06	354704	307545	1.81629e+06	13047.7
6	A6	18	3444667	378423	369763	1.96275e+06	35042.7
7	A7	18	3.68815e+06	401558	386102	2.03099e+06	35907.5
8	A8	18	3.57646e+06	386214	371005	2.0024e+06	34267.5
9	A9	18	3244888	363063	340743	1.96035e+06	33288.6
10	A10	18	3.29941e+06	383180	336822	1.97236e+06	37514.1
11	A11	18	3.29624e+06	418183	312334	1.95974e+06	35239.3
12	A12	18	3.4569e+06	480384	269802	1.98182e+06	27471
13	B1	18	3.61445e+06	460113	288708	1.89757e+06	34283.9
14	B2	18	3535473	455514	293627	1.73442e+06	35249.8
15	B3	18	3312442	407420	310156	1.69689e+06	4027.3
16	B4	18	3439060	402155	343110	1.76255e+06	29748
17	B5	18	3.63039e+06	407926	406837	2.00045e+06	36184.2
18	B6	18	3102356	259235	323881	2.01043e+06	-88062.3
19	B7	18	3135110	315234	388891	2.1093e+06	22960.4
20	B8	18	3878723	389068	429491	2.14761e+06	37336.4
21	B9	18	3.48153e+06	367916	380201	2.01822e+06	30002.2
22	B10	18	3.64551e+06	405449	372406	2108760	36875.8
23	B11	18	3.52124e+06	403102	324539	2.00959e+06	30322.7
24	B12	18	3537284	445503	277878	1.94088e+06	35629.1
25	C1	18	3.51071e+06	439019	307764	2.00688e+06	38542.7
26	C2	18	3.02407e+06	389018	311944	1.80497e+06	33432.2
27	C3	18	2.75027e+06	336530	328882	1.6867e+06	25446.6
28	C4	18	3.01522e+06	357728	374523	1.8648e+06	37048.9
29	C5	18	3225083	361196	401939	1974100	30322.2
30	C6	18	3728368	398689	477484	2287108	22070.6
31	C7	18	3.58116e+06	379381	463533	2.17948e+06	37338.6
32	C8	18	3.87881e+06	387202	458398	2.23077e+06	37963.6
33	C9	18	3.38046e+06	339405	405784	2.21057e+06	27856.7
34	C10	18	3296449	364370	382005	2.08713e+06	34662
35	C11	18	3.40763e+06	377051	333450	2.01978e+06	33819.5
36	C12	18	3.25409e+06	402414	289243	1.92616e+06	34136.5
37	D1	18	7058919	829920	310804	1.87918e+06	43977.7
38	D2	18	7.86898e+06	800841	357323	1.99762e+06	45283.9
39	D3	18	7383066	710006	364646	1.90526e+06	41644.3
40	D4	18	7296046	692767	398422	1.945e+06	43548.8
41	D5	18	7.2933e+06	659229	414253	1.92427e+06	35912.9
42	D6	18	8.3505e+06	715018	482859	2.20028e+06	12455
43	D7	18	8.23029e+06	685548	464260	2.1638e+06	28105.7
44	D8	18	8753985	720792	463003	2.23869e+06	27924
45	D9	18	5274958	474062	405927	2050654	33274.8
46	D10	18	5703376	531600	391336	2.08491e+06	36136
47	D11	18	5538119	517043	314536	2.02651e+06	-16835.8
48	D12	18	5.79619e+06	613476	321358	2117525	33768.9
49	E1	18	8.28186e+06	937173	257216	1.90782e+06	12090.4
50	E2	18	8450646	876174	341294	1.88703e+06	32027.5
51	E3	18	8507120	802459	353404	1.90894e+06	22282
52	E4	18	8.00456e+06	747134	367735	1.7914e+06	31221.8
53	E5	18	7.25766e+06	664248	410227	1894795	32556.2
54	E6	18	8009202	704355	465776	2.10245e+06	38368
55	E7	18	6898883	592967	392529	1.83537e+06	32378.1
56	E8	18	7.17882e+06	619920	393380	1868183	32364.9
57	E9	18	7.50145e+06	631217	359004	1.82848e+06	27582.6
58	E10	18	7322057	644034	325355	1.82244e+06	16246.2
59	E11	18	8.13787e+06	772163	332137	1.9372e+06	17435.1
60	E12	18	8462475	924684	327351	2.02111e+06	34615.1
61	F1	18	8506379	1003656	299680	1.91675e+06	37662.8
62	F2	18	7009428	729980	337426	1.88878e+06	58095
63	F3	18	7.53187e+06	726624	311507	1.67351e+06	12721.6
64	F4	18	7289775	676259	332641	1.67958e+06	29245.5
65	F5	18	7265843	626077	305622	1.67692e+06	2489.65
66	F6	18	6.82253e+06	603906	332686	1577203	28066.5
67	F7	18	7448130	642466	366390	1.77891e+06	25175.1
68	F8	18	7.31161e+06	631266	346880	1.72649e+06	24328.5
69	F9	18	5.45347e+06	503604	326459	1.69457e+06	23981.2
70	F10	18	5605659	531601	317414	1.78384e+06	17779.6
71	F11	18	5958231	610421	300047	1.74341e+06	-11990
72	F12	18	6.20221e+06	702726	283612	1.86593e+06	33955.7
73	G1	18	2343329	189665	67710.3	57913.2	11506.2
74	G2	18	2.25549e+06	172237	63800.9	49707.6	-31361.5
75	G3	18	2356362	189184	76051.5	68183.7	-3560.12
76	G4	18	1.45633e+06	126127	54134.2	43164.1	8168.52
77	G5	18	1.29391e+06	115122	48095.8	43697.7	8751.77
78	G6	18	1.36299e+06	120776	51790.3	43854.4	5043.03
79	G7	18	1.33118e+06	119528	55313.8	48352.8	-23136.3
80	G8	18	1543648	130635	56744.4	47780.3	5922.09
81	G9	18	1.35848e+06	112076	49498.2	41291.6	6849.23
82	G10	18	1.59573e+06	126470	51913.9	45622.2	6362.82
83	G11	18	1.70646e+06	132389	51968.6	27961.8	-4417.46
84	G12	18	1.98104e+06	157934	62163.4	50008	9505.57
85	H1	18	2.60718e+06	209196	72810.9	63285.9	15388.3
86	H2	18	2277707	200167	75898.9	64420.3	-4045.86
87	H3	18	1.96174e+06	153621	58812.3	49501.1	-9977.9
88	H4	18	1.87794e+06	150244	60561.8	51152.3	8780.04
89	H5	18	1.17078e+06	87926.2	28287.4	18522.1	-9901.9
90	H6	18	1.8032e+06	152394	66177.7	53085.4	10367.3
91	H7	18	5.06515e+06	502533	271844	246677	66050.9
92	H8	18	1.80654e+06	146706	63214.2	52557.9	9957.63
93	H9	18	1.66636e+06	131430	54551.2	44921.2	10288.5
94	H10	18	1.59615e+06	96552.5	21303.9	-29504.6	-36246.7
95	H11	18	2.07144e+06	163301	65730.7	50626.4	3484.22
96	H12	18	2.22833e+06	175340	65528.2	52160.4	11339.8
1	A1	19	4.84534e+06	650796	244667	1.8062e+06	-43586.1
2	A2	19	3665132	455047	201217	1.55964e+06	17145.7
3	A3	19	4.4393e+06	523862	290429	1.74368e+06	40046.8
4	A4	19	4.43029e+06	500366	318524	1.79265e+06	43238.4
5	A5	19	4.04305e+06	423382	309442	1.81751e+06	13236.1
6	A6	19	4.22408e+06	442752	369392	1.96204e+06	35213.6
7	A7	19	4500793	467333	386394	2.03242e+06	35622.4
8	A8	19	4371404	450900	372614	2.00318e+06	32977.1
9	A9	19	3.88159e+06	416617	339805	1.95994e+06	32873.3
10	A10	19	3.91535e+06	439163	338007	1.97127e+06	38236.2
11	A11	19	3921588	481870	310528	1.96101e+06	36036
12	A12	19	4067759	547183	268460	1.98296e+06	27079.7
13	B1	19	4455180	551132	288955	1.89947e+06	33981
14	B2	19	4.38655e+06	540841	293536	1.7353e+06	35001.4
15	B3	19	4130855	485826	311437	1.69922e+06	5166.41
16	B4	19	4302748	477302	341531	1.76486e+06	31013.7
17	B5	19	4.34224e+06	464365	407420	2.00078e+06	34376.8
18	B6	19	3.84584e+06	319477	325267	2.01102e+06	-89281.5
19	B7	19	3.87144e+06	369041	390302	2.11094e+06	23746.7
20	B8	19	4.59634e+06	442108	428236	2.15084e+06	36990
21	B9	19	4234485	426028	379868	2.01541e+06	31823.3
22	B10	19	4.42151e+06	467540	373640	2.11077e+06	37365.2
23	B11	19	4284022	468096	325496	2.0079e+06	31525.1
24	B12	19	4243754	521282	279046	1.93985e+06	35533.2
25	C1	19	4.15083e+06	503634	307861	2.00943e+06	39106.1
26	C2	19	3.61857e+06	445297	311227	1.80677e+06	35348.6
27	C3	19	3.302e+06	383853	327148	1684605	26129.3
28	C4	19	3.61995e+06	409513	372037	1.86574e+06	36231
29	C5	19	3.90702e+06	411940	403447	1.97223e+06	30201.7
30	C6	19	4487060	456370	474687	2.2881e+06	23822.7
31	C7	19	4.30324e+06	429792	465344	2.17949e+06	40068
32	C8	19	4611780	438717	458163	2.2314e+06	39167.6
33	C9	19	3.9421e+06	379185	405158	2.21081e+06	23984.4
34	C10	19	3.80795e+06	403272	382696	2084980	34164.5
35	C11	19	3932883	420977	334274	2.01529e+06	34104.7
36	C12	19	3.73216e+06	449202	287731	1.92537e+06	33966.5
37	D1	19	8504868	980107	308713	1.87916e+06	44879.8
38	D2	19	9402538	935767	357654	1.99713e+06	45343.9
39	D3	19	8817386	826779	365302	1.90534e+06	43361.2
40	D4	19	8767796	807962	400565	1940820	42902.9
41	D5	19	8619004	758800	417824	1.92448e+06	35916.1
42	D6	19	9895761	822117	483042	2.20629e+06	15637.9
43	D7	19	9723849	789555	460711	2162195	26443.4
44	D8	19	10286625	821424	464729	2.23561e+06	29565.3
45	D9	19	6756895	575771	407092	2.05188e+06	33107.8
46	D10	19	7257388	648326	391450	2.08609e+06	34930.6
47	D11	19	7117519	647966	315658	2.02877e+06	-16622.9
48	D12	19	7.35808e+06	754294	320992	2.12122e+06	33299.5
49	E1	19	9507159	1.05981e+06	257889	1.90831e+06	11383.3
50	E2	19	9725012	987434	340055	1.88585e+06	33579
51	E3	19	9710775	896036	355121	1.91212e+06	23102.1
52	E4	19	9154897	834978	369894	1.79275e+06	31101.1
53	E5	19	8657632	768335	412994	1.894e+06	33780.4
54	E6	19	9543581	814218	463630	2.10356e+06	37745.5
55	E7	19	8.23646e+06	688694	389640	1837371	31178.3
56	E8	19	8547644	714189	393438	1.87142e+06	33218.4
57	E9	19	8753944	721641	360666	1.82906e+06	28034
58	E10	19	8590083	736248	323262	1.82393e+06	16056.6
59	E11	19	9502367	887062	330099	1.93661e+06	18493.8
60	E12	19	9911088	1.05988e+06	325068	2.01986e+06	35363.3
61	F1	19	9777380	1.13315e+06	300207	1.91766e+06	37040.4
62	F2	19	7978993	817031	337756	1.8892e+06	58301.5
63	F3	19	8662378	816975	312134	1.6751e+06	11700.9
64	F4	19	8.38453e+06	759342	331148	1680672	29556
65	F5	19	8.38308e+06	712260	302799	1.67455e+06	2611.01
66	F6	19	7851304	677086	330216	1.57489e+06	26873.8
67	F7	19	8603977	721543	367027	1.77716e+06	28561.8
68	F8	19	8444442	712835	344758	1.72566e+06	24616.3
69	F9	19	6.75154e+06	601046	327364	1.69596e+06	25224.9
70	F10	19	6936483	636495	318627	1.78455e+06	17330.5
71	F11	19	7338001	728720	299273	1744028	-11066.5
72	F12	19	7.67038e+06	847135	284506	1.8663e+06	32292.7
73	G1	19	2.34742e+06	189430	68383.9	58193.6	10998.4
74	G2	19	2.25647e+06	171588	63967.5	48740.7	-30783.7
75	G3	19	2.35412e+06	188487	78735.7	67410.6	-4163.35
76	G4	19	1.45731e+06	125408	54343.7	44454.7	8532.5
77	G5	19	1292676	115017	47980.8	44544.6	8400.25
78	G6	19	1364400	119737	51145.5	43782.8	5462.34
79	G7	19	1.33256e+06	119276	55950.2	47998	-23832.5
80	G8	19	1.5434e+06	128682	57808.5	47163.9	5721.57
81	G9	19	1358449	112779	50689.1	40109.1	5875.64
82	G10	19	1.59876e+06	127098	51912.9	46479.7	6944.15
83	G11	19	1.70536e+06	131879	52044.5	27983.1	-4470.35
84	G12	19	1.97909e+06	158127	61327.9	48664.9	9850.3
85	H1	19	2.60787e+06	210724	72594.2	65067.3	15087.2
86	H2	19	2.27789e+06	200477	75418.7	64800.4	-4138.56
87	H3	19	1.96424e+06	154647	58225.7	50239.9	-9582.12
88	H4	19	1.8781e+06	150546	60462.8	50991.8	8988.61
89	H5	19	1173930	87460.4	26429.9	18982.2	-9608.73
90	H6	19	1.80548e+06	154192	65844.6	54073.2	10256
91	H7	19	5074048	503145	271859	246868	66400.7
92	H8	19	1.805e+06	148537	63850.3	52771.4	9897.25
93	H9	19	1.66615e+06	131990	54354.5	45186.8	9942.25
94	H10	19	1.59512e+06	97506.1	21815.2	-29758.7	-36041
95	H11	19	2.06973e+06	164266	63901.1	49576.9	4432.55
96	H12	19	2.22559e+06	176486	64743.5	52400.8	12440.8
1	A1	20	6118718	798542	243276	1808493	-43557.8
2	A2	20	4.75641e+06	570341	202468	1.56206e+06	16984.7
3	A3	20	5617850	637819	291836	1.74425e+06	40697.3
4	A4	20	5.60391e+06	609622	316777	1.79742e+06	43434.4
5	A5	20	5192249	523779	309065	1.81962e+06	11478.5
6	A6	20	5.36407e+06	536079	369253	1.96204e+06	34521.4
7	A7	20	5695066	563594	387806	2.03123e+06	35667.6
8	A8	20	5.5466e+06	546112	371703	2.0023e+06	33011.2
9	A9	20	4.87109e+06	500599	340453	1.96245e+06	33281.2
10	A10	20	4888431	527048	338206	1.97449e+06	38313
11	A11	20	4.91813e+06	580206	311351	1.96246e+06	35377.5
12	A12	20	5.02708e+06	654603	269078	1.98056e+06	27934.1
13	B1	20	5634190	680809	290858	1.90159e+06	33037.5
14	B2	20	5.56501e+06	661711	293536	1.73674e+06	35763.4
15	B3	20	5251144	588647	309596	1.70043e+06	4559.95
16	B4	20	5.47458e+06	578796	342846	1.76606e+06	30198.6
17	B5	20	5428000	551343	407079	2004110	35312.3
18	B6	20	4.99168e+06	403300	322630	2.01349e+06	-89238.6
19	B7	20	5018798	455047	389925	2.10978e+06	22718.6
20	B8	20	5.70434e+06	527078	429838	2.15237e+06	36889.7
21	B9	20	5.36524e+06	512190	380845	2.01986e+06	29523.3
22	B10	20	5.58554e+06	565580	374327	2.11132e+06	37862.4
23	B11	20	5.44046e+06	569789	325211	2.01021e+06	30397.9
24	B12	20	5317760	630992	277868	1.94171e+06	35068.5
25	C1	20	5.16929e+06	603312	308449	2.01039e+06	37606.3
26	C2	20	4543810	534046	312493	1.81015e+06	34558.7
27	C3	20	4.16004e+06	462181	326354	1.6877e+06	26727.2
28	C4	20	4550987	489801	371569	1.86551e+06	36727.2
29	C5	20	4.95811e+06	494975	404536	1.9734e+06	30064.9
30	C6	20	5.67732e+06	543701	479087	2.28961e+06	21388.6
31	C7	20	5.42216e+06	511702	460774	2.17997e+06	40836.8
32	C8	20	5.74803e+06	519313	457140	2230565	38386.1
33	C9	20	4868158	448350	404011	2.21007e+06	25018.2
34	C10	20	4.66181e+06	467606	381800	2.08651e+06	33774.6
35	C11	20	4.80641e+06	494539	333738	2.01973e+06	33823.4
36	C12	20	4.53193e+06	528790	288926	1.92478e+06	34123.4
37	D1	20	9726008	1.09863e+06	310690	1.88009e+06	44137.6
38	D2	20	10660502	1.04244e+06	358689	1.9962e+06	45498.6
39	D3	20	9975401	917596	366352	1.9084e+06	42546
40	D4	20	9963338	900029	399856	1.94496e+06	42943.8
41	D5	20	9615786	832523	416969	1.92533e+06	35048
42	D6	20	11077590	904930	481575	2.20131e+06	16099.1
43	D7	20	10860521	863768	464937	2.16256e+06	27888.7
44	D8	20	11477157	900265	463261	2237348	28750.3
45	D9	20	8354211	684856	406169	2.05217e+06	32668.7
46	D10	20	8885888	769081	391873	2085995	36021.6
47	D11	20	8792344	785177	316493	2.03047e+06	-16822.1
48	D12	20	8996938	901682	320918	2.12049e+06	33342.7
49	E1	20	10376878	1.14525e+06	256571	1910152	12762.3
50	E2	20	10638964	1.0667e+06	340820	1.88711e+06	34002.8
51	E3	20	10551636	962352	353999	1.9119e+06	23554.6
52	E4	20	9958833	897594	368893	1.7929e+06	30872.3
53	E5	20	9729937	845605	412937	1.89902e+06	34852.3
54	E6	20	10741512	896765	465812	2.10282e+06	37049.6
55	E7	20	9280111	757898	390355	1.83704e+06	33121.8
56	E8	20	9596611	786096	393397	1.87065e+06	31538.4
57	E9	20	9683647	784400	361468	1829049	27076.4
58	E10	20	9539173	804080	324535	1.82108e+06	16179.7
59	E11	20	10532782	968391	331752	1.93898e+06	17849.5
60	E12	20	10970299	1.15738e+06	326482	2021588	34469.5
61	F1	20	10687550	1.22299e+06	300943	1.91875e+06	37296.6
62	F2	20	8693086	875838	337403	1.88947e+06	57634.4
63	F3	20	9460553	879461	312065	1.67556e+06	13221.3
64	F4	20	9185266	818010	332313	1.68087e+06	28856.6
65	F5	20	9196182	770428	302204	1.67837e+06	3801.01
66	F6	20	8563334	732141	332784	1575373	27261.2
67	F7	20	9411436	780227	366679	1778304	28077.2
68	F8	20	9289871	770931	346588	1.72749e+06	23958
69	F9	20	7908648	686548	328658	1.69557e+06	23753.9
70	F10	20	8.13105e+06	728004	318773	1.78264e+06	18367.6
71	F11	20	8599033	836668	300139	1.74605e+06	-11661.7
72	F12	20	8995014	972295	283825	1.86858e+06	32983.6
73	G1	20	2.34559e+06	190190	68513.6	56847	10902.1
74	G2	20	2.2576e+06	172980	66044.8	49175.9	-31702.3
75	G3	20	2353888	190279	78877.7	67018.7	-4084.69
76	G4	20	1.45728e+06	126933	52838.8	43210.6	7638.08
77	G5	20	1.29535e+06	115332	48513.8	44064.3	8940.65
78	G6	20	1.36662e+06	119460	51440.7	44856.2	5246.63
79	G7	20	1.33485e+06	119316	55794.8	47778.3	-24965.6
80	G8	20	1.54699e+06	129883	57981.3	47921.3	7309.49
81	G9	20	1.35943e+06	112819	49049.5	40435.6	7122.23
82	G10	20	1.59747e+06	126750	52602.5	45867.5	6555.29
83	G11	20	1.70796e+06	133914	51946.2	28500.2	-5157.46
84	G12	20	1.98225e+06	158506	63694.3	49582.6	9349.36
85	H1	20	2609182	210704	72490.9	65044.9	14448.6
86	H2	20	2.27816e+06	200462	75076.6	64558.9	-2972.65
87	H3	20	1966716	155537	56960	50084.6	-8993.75
88	H4	20	1.87841e+06	151367	59631.5	51369.7	8987.83
89	H5	20	1.17532e+06	87977.5	27618.9	17736.8	-9845.8
90	H6	20	1.80489e+06	152820	64951.4	52487.9	9784.34
91	H7	20	5.08138e+06	504641	272059	248833	66374.9
92	H8	20	1.80858e+06	147124	63143.1	53055	10982.6
93	H9	20	1.66397e+06	132809	54627.1	44276.8	9265
94	H10	20	1.59627e+06	95115.9	20889.9	-30059.6	-36451
95	H11	20	2.07157e+06	164464	64796	50149.4	4396.46
96	H12	20	2.22657e+06	176280	64459.3	51991.3	12046.9
1	A1	21	7.50505e+06	958298	244890	1.81004e+06	-43436.1
2	A2	21	5.95091e+06	698085	203974	1.56254e+06	16848.8
3	A3	21	6891644	764004	289461	1.74785e+06	40040.5
4	A4	21	6.90786e+06	730626	317903	1.79761e+06	42191
5	A5	21	6.5392e+06	639561	307903	1821662	14177.3
6	A6	21	6.73574e+06	645620	369965	1.96492e+06	34733.6
7	A7	21	7.12899e+06	681369	388016	2030589	35982.6
8	A8	21	6.95693e+06	658040	371361	2.00324e+06	33249.5
9	A9	21	6173654	610186	340812	1.96217e+06	34216.1
10	A10	21	6.1776e+06	642251	339682	1.97781e+06	39070.9
11	A11	21	6.22729e+06	712508	312632	1.96128e+06	34561.4
12	A12	21	6305878	797974	269014	1.98146e+06	27529
13	B1	21	6982022	825658	289363	1.89966e+06	34949.5
14	B2	21	6876225	792078	293089	1.73747e+06	34927.2
15	B3	21	6.50106e+06	705994	310734	1.69988e+06	4690.31
16	B4	21	6762926	693293	342220	1.76725e+06	30982.4
17	B5	21	6792197	659693	404480	2.00686e+06	34448.1
18	B6	21	6466764	521255	322688	2.01568e+06	-88206.5
19	B7	21	6.50729e+06	565306	390081	2111968	23738.7
20	B8	21	7.15083e+06	631675	425829	2.15103e+06	36390.3
21	B9	21	6761671	622520	379845	2.01997e+06	31334.3
22	B10	21	7.05052e+06	686249	372934	2.1138e+06	36881.7
23	B11	21	6896781	697529	324448	2.01119e+06	31288.8
24	B12	21	6663755	773208	279881	1.94064e+06	34822
25	C1	21	6.54841e+06	738935	308281	2.00865e+06	38842.5
26	C2	21	5775002	651268	313854	1.8092e+06	35593.9
27	C3	21	5.28981e+06	561386	327978	1687408	26535.5
28	C4	21	5770062	589732	373459	1.8666e+06	37459.2
29	C5	21	6318975	600953	403170	1.9732e+06	30340.5
30	C6	21	7.22831e+06	659168	478861	2289197	22209.5
31	C7	21	6872421	614472	462155	2.18129e+06	40077.6
32	C8	21	7.24292e+06	622126	458570	2.23564e+06	38502.6
33	C9	21	6.19998e+06	547459	406530	2.20796e+06	25629.6
34	C10	21	5.88933e+06	565083	382059	2088862	34817.2
35	C11	21	6.04624e+06	598041	334243	2.01971e+06	33544.2
36	C12	21	5.67911e+06	639603	288071	1.92695e+06	34179.3
[truncated: 19,740 more rows]

## Sheet: Amplification Data
Block Type	96-Well Block (0.2mL)
Calibration Background is expired	No
Calibration Background performed on	02-01-2019
Calibration Normalization FAM-ROX is expired	No
Calibration Normalization FAM-ROX performed on	02-01-2019
Calibration Normalization VIC-ROX is expired	No
Calibration Normalization VIC-ROX performed on	02-01-2019
Calibration Pure Dye CY5 is expired	No
Calibration Pure Dye CY5 performed on	02-01-2019
Calibration Pure Dye CY5-2 is expired	No
Calibration Pure Dye CY5-2 performed on	01-29-2019
Calibration Pure Dye FAM is expired	No
Calibration Pure Dye FAM performed on	02-01-2019
Calibration Pure Dye NED is expired	No
Calibration Pure Dye NED performed on	02-01-2019
Calibration Pure Dye ROX is expired	No
Calibration Pure Dye ROX performed on	02-01-2019
Calibration Pure Dye SYBR is expired	No
Calibration Pure Dye SYBR performed on	02-01-2019
Calibration Pure Dye TAMRA is expired	No
Calibration Pure Dye TAMRA performed on	02-01-2019
Calibration Pure Dye VIC is expired	No
Calibration Pure Dye VIC performed on	01-29-2019
Calibration ROI is expired	No
Calibration ROI performed on	01-29-2019
Calibration Uniformity is expired	No
Calibration Uniformity performed on	01-29-2019
Chemistry	SYBR_GREEN
Date Created	2019-04-02 17:38:46 PM CDT
Experiment Barcode
Experiment Comment
Experiment File Name	E:\2019-04-02 173846.eds
Experiment Name	2019-04-02 173846
Experiment Run End Time	2019-04-02 14:35:48 PM CDT
Experiment Type	Standard Curve
Instrument Name	278861659
Instrument Serial Number	278861659
Instrument Type	QuantStudio(TM) 6 Flex System
Passive Reference	ROX
Quantification Cycle Method	Ct
Signal Smoothing On	true
Stage/ Cycle where Analysis is performed	Stage 2, Step 2
User Name
Well	Cycle	Target Name	Rn	Delta Rn
1	1	ago2	1.49777	0.00559046
1	2	ago2	1.49119	0.00908293
1	3	ago2	1.47713	0.00509228
1	4	ago2	1.46333	0.00135781
1	5	ago2	1.44941	-0.00249062
1	6	ago2	1.43798	-0.00385116
1	7	ago2	1.42803	-0.00373755
1	8	ago2	1.41889	-0.00281273
1	9	ago2	1.41253	0.000903022
1	10	ago2	1.4071	0.00553895
1	11	ago2	1.40491	0.0134153
1	12	ago2	1.40642	0.0249904
1	13	ago2	1.41433	0.0429728
1	14	ago2	1.43922	0.0779274
1	15	ago2	1.49033	0.139102
1	16	ago2	1.59208	0.250928
1	17	ago2	1.78689	0.455801
1	18	ago2	2.12533	0.804313
1	19	ago2	2.63956	1.32861
1	20	ago2	3.31261	2.01173
1	21	ago2	4.0432	2.75239
1	22	ago2	4.69909	3.41834
1	23	ago2	5.19543	3.92475
1	24	ago2	5.54508	4.28447
1	25	ago2	5.77827	4.52773
1	26	ago2	5.94604	4.70557
1	27	ago2	6.06559	4.83519
1	28	ago2	6.14603	4.92569
1	29	ago2	6.19873	4.98846
1	30	ago2	6.22946	5.02925
1	31	ago2	6.24512	5.05499
1	32	ago2	6.25465	5.07459
1	33	ago2	6.2601	5.0901
1	34	ago2	6.25616	5.09623
1	35	ago2	6.24817	5.09831
1	36	ago2	6.24224	5.10244
1	37	ago2	6.23733	5.1076
1	38	ago2	6.2271	5.10744
1	39	ago2	6.20938	5.09979
1	40	ago2	6.20249	5.10297
1	41	ago2	6.19756	5.1081
1	42	ago2	6.1883	5.10891
1	43	ago2	6.17991	5.11059
1	44	ago2	6.17474	5.11549
1	45	ago2	6.17742	5.12823
2	1	ago2	1.1606	0.00546596
2	2	ago2	1.15547	0.00888744
2	3	ago2	1.14246	0.00442811
2	4	ago2	1.13077	0.00128938
2	5	ago2	1.1199	-0.00103301
2	6	ago2	1.1084	-0.0039903
2	7	ago2	1.09895	-0.00489601
2	8	ago2	1.09282	-0.0024741
2	9	ago2	1.08878	0.00202944
2	10	ago2	1.08284	0.00464649
2	11	ago2	1.0816	0.0119531
2	12	ago2	1.08369	0.0225896
2	13	ago2	1.09272	0.040167
2	14	ago2	1.11634	0.0723299
2	15	ago2	1.16705	0.13159
2	16	ago2	1.26938	0.242465
2	17	ago2	1.45971	0.441352
2	18	ago2	1.78636	0.776545
2	19	ago2	2.29276	1.29149
2	20	ago2	2.95995	1.96724
2	21	ago2	3.68375	2.69957
2	22	ago2	4.32448	3.34886
2	23	ago2	4.81965	3.85257
2	24	ago2	5.17301	4.21448
2	25	ago2	5.41257	4.46259
2	26	ago2	5.57847	4.63704
2	27	ago2	5.69217	4.75929
2	28	ago2	5.77353	4.8492
2	29	ago2	5.82945	4.91367
2	30	ago2	5.86772	4.96048
2	31	ago2	5.89226	4.99357
2	32	ago2	5.90072	5.01058
2	33	ago2	5.89919	5.01759
2	34	ago2	5.89954	5.02649
2	35	ago2	5.8889	5.0244
2	36	ago2	5.87956	5.02361
2	37	ago2	5.87348	5.02608
2	38	ago2	5.86912	5.03026
2	39	ago2	5.85503	5.02473
2	40	ago2	5.84597	5.02421
2	41	ago2	5.8366	5.02338
2	42	ago2	5.8261	5.02143
2	43	ago2	5.81578	5.01967
2	44	ago2	5.81112	5.02355
2	45	ago2	5.80905	5.03003
3	1	ago2	1.41024	0.00641445
3	2	ago2	1.40376	0.00900821
3	3	ago2	1.39035	0.00468544
3	4	ago2	1.37713	0.000535052
3	5	ago2	1.36563	-0.00188478
3	6	ago2	1.35558	-0.00285204
3	7	ago2	1.34653	-0.00282998
3	8	ago2	1.33724	-0.00304396
3	9	ago2	1.33061	-0.000598502
3	10	ago2	1.32811	0.00598877
3	11	ago2	1.32707	0.0140201
3	12	ago2	1.3273	0.0233259
3	13	ago2	1.33454	0.039645
3	14	ago2	1.35698	0.0711654
3	15	ago2	1.40586	0.129122
3	16	ago2	1.50408	0.236422
3	17	ago2	1.68882	0.43024
3	18	ago2	2.00921	0.75971
3	19	ago2	2.50159	1.26116
3	20	ago2	3.14781	1.91647
3	21	ago2	3.84339	2.62112
3	22	ago2	4.47686	3.26367
3	23	ago2	4.96989	3.76578
3	24	ago2	5.31133	4.11629
3	25	ago2	5.54386	4.3579
3	26	ago2	5.70632	4.52944
3	27	ago2	5.81586	4.64805
3	28	ago2	5.8953	4.73658
3	29	ago2	5.94995	4.8003
3	30	ago2	5.98542	4.84484
3	31	ago2	6.00859	4.8771
3	32	ago2	6.01201	4.88959
3	33	ago2	6.014	4.90066
3	34	ago2	6.01402	4.90976
3	35	ago2	6.00846	4.91328
3	36	ago2	6.0012	4.91509
3	37	ago2	5.9866	4.90957
3	38	ago2	5.97288	4.90492
3	39	ago2	5.96592	4.90705
3	40	ago2	5.96107	4.91127
3	41	ago2	5.95223	4.91152
3	42	ago2	5.93945	4.90781
3	43	ago2	5.93621	4.91364
3	44	ago2	5.93132	4.91784
3	45	ago2	5.91881	4.9144
4	1	ago2	1.37325	0.00851694
4	2	ago2	1.3677	0.0110158
4	3	ago2	1.35586	0.00722968
4	4	ago2	1.34214	0.00156513
4	5	ago2	1.33034	-0.00217442
4	6	ago2	1.32007	-0.00439227
4	7	ago2	1.31133	-0.00508519
4	8	ago2	1.30434	-0.00401954
4	9	ago2	1.29884	-0.00146579
4	10	ago2	1.2938	0.00154547
4	11	ago2	1.29099	0.00679692
4	12	ago2	1.29201	0.015864
4	13	ago2	1.30086	0.0327696
4	14	ago2	1.32326	0.0632202
4	15	ago2	1.37085	0.11887
4	16	ago2	1.46556	0.221633
4	17	ago2	1.64136	0.40548
4	18	ago2	1.95132	0.723495
4	19	ago2	2.42859	1.20882
4	20	ago2	3.05457	1.84285
4	21	ago2	3.74231	2.53864
4	22	ago2	4.35439	3.15878
4	23	ago2	4.83169	3.64414
4	24	ago2	5.16754	3.98804
4	25	ago2	5.39823	4.22678
4	26	ago2	5.56141	4.39801
4	27	ago2	5.67523	4.51989
4	28	ago2	5.75451	4.60722
4	29	ago2	5.80421	4.66498
4	30	ago2	5.8371	4.70592
4	31	ago2	5.85934	4.73621
4	32	ago2	5.87055	4.75548
4	33	ago2	5.86959	4.76257
4	34	ago2	5.87093	4.77197
4	35	ago2	5.86231	4.7714
4	36	ago2	5.85429	4.77143
4	37	ago2	5.84764	4.77283
4	38	ago2	5.83507	4.76832
4	39	ago2	5.82464	4.76594
4	40	ago2	5.82095	4.77031
4	41	ago2	5.81533	4.77274
4	42	ago2	5.80135	4.76681
4	43	ago2	5.79241	4.76592
4	44	ago2	5.78781	4.76938
4	45	ago2	5.78459	4.77421
5	1	ago2	1.25179	0.00861062
5	2	ago2	1.24655	0.0112722
5	3	ago2	1.23401	0.00662988
5	4	ago2	1.22124	0.00175877
5	5	ago2	1.20818	-0.00339796
5	6	ago2	1.19975	-0.00392258
5	7	ago2	1.19283	-0.00294361
5	8	ago2	1.18379	-0.00408657
5	9	ago2	1.17861	-0.00136845
5	10	ago2	1.1735	0.00142119
5	11	ago2	1.17008	0.00590932
5	12	ago2	1.17067	0.0143898
5	13	ago2	1.1759	0.027527
5	14	ago2	1.1943	0.0538242
5	15	ago2	1.23314	0.100568
5	16	ago2	1.3132	0.188524
5	17	ago2	1.4685	0.351727
5	18	ago2	1.74263	0.633756
5	19	ago2	2.18072	1.07975
5	20	ago2	2.79003	1.69695
5	21	ago2	3.49244	2.40727
5	22	ago2	4.15323	3.07595
5	23	ago2	4.68693	3.61756
5	24	ago2	5.07419	4.01272
5	25	ago2	5.33424	4.28067
5	26	ago2	5.51613	4.47045
5	27	ago2	5.6362	4.59843
5	28	ago2	5.72659	4.69672
5	29	ago2	5.78705	4.76508
5	30	ago2	5.82754	4.81347
5	31	ago2	5.85856	4.85238
5	32	ago2	5.87883	4.88055
5	33	ago2	5.87789	4.88752
5	34	ago2	5.87339	4.89092
5	35	ago2	5.86738	4.89281
5	36	ago2	5.8567	4.89003
5	37	ago2	5.84898	4.89021
5	38	ago2	5.84112	4.89025
5	39	ago2	5.83258	4.8896
5	40	ago2	5.82624	4.89117
5	41	ago2	5.82005	4.89288
5	42	ago2	5.80598	4.88671
5	43	ago2	5.79932	4.88795
5	44	ago2	5.7945	4.89103
5	45	ago2	5.79145	4.89588
6	1	ago2	1.27986	0.00660754
6	2	ago2	1.27595	0.00901771
6	3	ago2	1.26511	0.00449884
6	4	ago2	1.25562	0.0013355
6	5	ago2	1.24629	-0.00167239
6	6	ago2	1.23932	-0.00231899
6	7	ago2	1.23229	-0.00303162
6	8	ago2	1.22631	-0.00268604
6	9	ago2	1.22056	-0.00211193
6	10	ago2	1.21705	0.000698541
6	11	ago2	1.21532	0.00528809
6	12	ago2	1.21585	0.0121427
6	13	ago2	1.22211	0.0247302
6	14	ago2	1.23802	0.0469594
6	15	ago2	1.2717	0.0869612
6	16	ago2	1.34252	0.164101
6	17	ago2	1.47797	0.305878
6	18	ago2	1.71989	0.554118
6	19	ago2	2.1161	0.956658
6	20	ago2	2.67836	1.52524
6	21	ago2	3.34123	2.19443
6	22	ago2	3.98699	2.84651
6	23	ago2	4.51857	3.38441
6	24	ago2	4.90835	3.78052
6	25	ago2	5.17713	4.05562
6	26	ago2	5.36177	4.24658
6	27	ago2	5.48742	4.37855
6	28	ago2	5.57424	4.4717
6	29	ago2	5.63585	4.53964
6	30	ago2	5.68167	4.59178
6	31	ago2	5.70852	4.62495
6	32	ago2	5.7253	4.64805
6	33	ago2	5.7299	4.65898
6	34	ago2	5.73227	4.66767
6	35	ago2	5.73002	4.67174
6	36	ago2	5.72572	4.67377
6	37	ago2	5.71713	4.67149
6	38	ago2	5.70625	4.66694
6	39	ago2	5.69683	4.66384
6	40	ago2	5.69041	4.66375
6	41	ago2	5.68161	4.66127
6	42	ago2	5.6712	4.65718
6	43	ago2	5.66352	4.65582
6	44	ago2	5.65893	4.65755
6	45	ago2	5.65556	4.66051
7	1	ago2	1.34202	0.0100051
7	2	ago2	1.33582	0.0106823
7	3	ago2	1.32285	0.00457998
7	4	ago2	1.31277	0.00137716
7	5	ago2	1.30343	-0.00109133
7	6	ago2	1.29584	-0.00179922
7	7	ago2	1.28695	-0.00381948
7	8	ago2	1.27992	-0.0039771
7	9	ago2	1.27481	-0.00221222
7	10	ago2	1.27104	0.000897806
7	11	ago2	1.26931	0.00604441
7	12	ago2	1.27008	0.0136809
7	13	ago2	1.27556	0.0260355
7	14	ago2	1.29074	0.0480984
7	15	ago2	1.32616	0.0903929
7	16	ago2	1.39711	0.168214
7	17	ago2	1.53388	0.311862
7	18	ago2	1.77972	0.564575
7	19	ago2	2.17887	0.9706
7	20	ago2	2.74853	1.54713
7	21	ago2	3.42154	2.22702
7	22	ago2	4.0689	2.88125
7	23	ago2	4.60399	3.42322
7	24	ago2	4.99165	3.81775
7	25	ago2	5.25448	4.08746
7	26	ago2	5.43417	4.27402
7	27	ago2	5.56351	4.41024
7	28	ago2	5.6504	4.504
7	29	ago2	5.70688	4.56736
7	30	ago2	5.75131	4.61866
7	31	ago2	5.77834	4.65257
7	32	ago2	5.78972	4.67082
7	33	ago2	5.79192	4.6799
7	34	ago2	5.78914	4.68399
7	35	ago2	5.7811	4.68282
7	36	ago2	5.77445	4.68305
7	37	ago2	5.76842	4.68389
7	38	ago2	5.76105	4.6834
7	39	ago2	5.75223	4.68145
7	40	ago2	5.74424	4.68034
7	41	ago2	5.73682	4.6798
7	42	ago2	5.72218	4.67203
7	43	ago2	5.71611	4.67283
7	44	ago2	5.71218	4.67578
7	45	ago2	5.70643	4.67691
8	1	ago2	1.31185	0.00725521
8	2	ago2	1.30715	0.00936485
8	3	ago2	1.29542	0.00444185
8	4	ago2	1.28655	0.00237714
8	5	ago2	1.27656	-0.000815287
8	6	ago2	1.26766	-0.00290646
8	7	ago2	1.25936	-0.00440219
8	8	ago2	1.25302	-0.00392857
8	9	ago2	1.24795	-0.00219707
8	10	ago2	1.24438	0.00103779
8	11	ago2	1.24293	0.00639279
8	12	ago2	1.2434	0.0136724
8	13	ago2	1.24739	0.0244692
8	14	ago2	1.26144	0.0453212
8	15	ago2	1.29537	0.0860656
8	16	ago2	1.36786	0.165357
8	17	ago2	1.50367	0.30797
8	18	ago2	1.74596	0.557073
8	19	ago2	2.14222	0.960134
8	20	ago2	2.71001	1.53473
8	21	ago2	3.38048	2.21201
8	22	ago2	4.03089	2.86923
8	23	ago2	4.56907	3.4142
8	24	ago2	4.96311	3.81505
8	25	ago2	5.23411	4.09286
8	26	ago2	5.4245	4.29006
8	27	ago2	5.55316	4.42553
8	28	ago2	5.64867	4.52784
8	29	ago2	5.71142	4.5974
8	30	ago2	5.7552	4.64799
8	31	ago2	5.7768	4.67639
8	32	ago2	5.79393	4.70033
8	33	ago2	5.79971	4.71291
8	34	ago2	5.79687	4.71688
8	35	ago2	5.79438	4.7212
8	36	ago2	5.78878	4.7224
8	37	ago2	5.77929	4.71971
8	38	ago2	5.77322	4.72045
8	39	ago2	5.76434	4.71838
8	40	ago2	5.75534	4.71619
8	41	ago2	5.7501	4.71775
8	42	ago2	5.74377	4.71823
8	43	ago2	5.73658	4.71785
8	44	ago2	5.72958	4.71765
8	45	ago2	5.72742	4.7223
9	1	ago2	1.31216	0.00776227
9	2	ago2	1.30631	0.00976751
9	3	ago2	1.29331	0.0046301
9	4	ago2	1.28208	0.00126711
9	5	ago2	1.2717	-0.00125986
9	6	ago2	1.26246	-0.00263729
9	7	ago2	1.25443	-0.00280547
9	8	ago2	1.24615	-0.0032197
9	9	ago2	1.23886	-0.00264877
9	10	ago2	1.23466	0.0010136
9	11	ago2	1.23145	0.00566029
9	12	ago2	1.23094	0.0130143
9	13	ago2	1.23395	0.023887
9	14	ago2	1.24411	0.0419067
9	15	ago2	1.26875	0.0744037
9	16	ago2	1.32159	0.135107
9	17	ago2	1.42617	0.247549
9	18	ago2	1.61724	0.446478
9	19	ago2	1.94435	0.781457
9	20	ago2	2.43769	1.28265
9	21	ago2	3.07247	1.92529
9	22	ago2	3.73803	2.59871
9	23	ago2	4.31164	3.18019
9	24	ago2	4.74687	3.62328
9	25	ago2	5.05823	3.94251
9	26	ago2	5.27058	4.16272
9	27	ago2	5.42041	4.32041
9	28	ago2	5.51875	4.42661
9	29	ago2	5.58333	4.49905
9	30	ago2	5.63242	4.556
9	31	ago2	5.66368	4.59512
9	32	ago2	5.68681	4.62611
9	33	ago2	5.69365	4.64082
9	34	ago2	5.69634	4.65137
9	35	ago2	5.69661	4.65949
9	36	ago2	5.69193	4.66268
9	37	ago2	5.6779	4.65651
9	38	ago2	5.66505	4.65152
9	39	ago2	5.65967	4.654
9	40	ago2	5.65585	4.65804
9	41	ago2	5.6506	4.66065
9	42	ago2	5.63983	4.65774
9	43	ago2	5.63332	4.65909
9	44	ago2	5.62914	4.66278
9	45	ago2	5.6251	4.6666
10	1	ago2	1.34218	0.00717876
10	2	ago2	1.33664	0.00970109
10	3	ago2	1.32418	0.00529891
10	4	ago2	1.3123	0.00147716
10	5	ago2	1.30076	-0.00199721
10	6	ago2	1.29245	-0.00224161
10	7	ago2	1.28251	-0.00412454
10	8	ago2	1.27434	-0.00423053
10	9	ago2	1.26939	-0.00112026
10	10	ago2	1.26434	0.00189012
10	11	ago2	1.25943	0.00504795
10	12	ago2	1.25893	0.0126076
10	13	ago2	1.26115	0.0228918
10	14	ago2	1.27102	0.040825
10	15	ago2	1.29358	0.0714386
10	16	ago2	1.34357	0.129496
10	17	ago2	1.44438	0.238369
10	18	ago2	1.63216	0.434214
10	19	ago2	1.94884	0.758955
10	20	ago2	2.42958	1.24775
10	21	ago2	3.0553	1.88153
10	22	ago2	3.72779	2.56209
10	23	ago2	4.31738	3.15974
10	24	ago2	4.77499	3.62541
10	25	ago2	5.10232	3.9608
10	26	ago2	5.3301	4.19664
10	27	ago2	5.49055	4.36516
10	28	ago2	5.59504	4.47771
10	29	ago2	5.67237	4.5631
10	30	ago2	5.7298	4.6286
10	31	ago2	5.77009	4.67694
10	32	ago2	5.79341	4.70832
10	33	ago2	5.80643	4.72941
10	34	ago2	5.80724	4.73829
10	35	ago2	5.80457	4.74367
10	36	ago2	5.79551	4.74268
10	37	ago2	5.79424	4.74947
10	38	ago2	5.78401	4.7473
10	39	ago2	5.76548	4.73683
10	40	ago2	5.7588	4.73821
10	41	ago2	5.75888	4.74635
10	42	ago2	5.75831	4.75385
10	43	ago2	5.74762	4.75122
10	44	ago2	5.73064	4.7423
10	45	ago2	5.7232	4.74292
11	1	ago2	1.34859	0.00876454
11	2	ago2	1.34207	0.0104188
11	3	ago2	1.32828	0.00481014
11	4	ago2	1.3167	0.00139701
11	5	ago2	1.30668	-0.000442561
11	6	ago2	1.29612	-0.00282966
11	7	ago2	1.28667	-0.00410394
11	8	ago2	1.2794	-0.0031986
11	9	ago2	1.27121	-0.00321462
11	10	ago2	1.26723	0.000984236
11	11	ago2	1.26467	0.00659799
11	12	ago2	1.26443	0.0145312
11	13	ago2	1.26615	0.0244247
11	14	ago2	1.27466	0.0411102
11	15	ago2	1.29787	0.0724981
11	16	ago2	1.34921	0.132015
11	17	ago2	1.45133	0.242305
11	18	ago2	1.64034	0.439494
11	19	ago2	1.96361	0.770944
11	20	ago2	2.46043	1.27593
11	21	ago2	3.10615	1.92983
11	22	ago2	3.80376	2.63561
11	23	ago2	4.41787	3.2579
11	24	ago2	4.88602	3.73422
11	25	ago2	5.20717	4.06355
11	26	ago2	5.43017	4.29473
11	27	ago2	5.58668	4.45941
11	28	ago2	5.69451	4.57541
11	29	ago2	5.76711	4.65619
11	30	ago2	5.81747	4.71472
11	31	ago2	5.84964	4.75507
11	32	ago2	5.87189	4.7855
11	33	ago2	5.88082	4.8026
11	34	ago2	5.88185	4.81181
11	35	ago2	5.87506	4.81319
11	36	ago2	5.86588	4.81219
11	37	ago2	5.85735	4.81183
11	38	ago2	5.85182	4.81448
11	39	ago2	5.84654	4.81737
11	40	ago2	5.83656	4.81556
11	41	ago2	5.82522	4.81241
11	42	ago2	5.82334	4.8187
11	43	ago2	5.81868	4.82221
11	44	ago2	5.80744	4.81915
11	45	ago2	5.80148	4.82137
12	1	ago2	1.41953	0.00822757
12	2	ago2	1.4143	0.0112147
12	3	ago2	1.40049	0.00562516
12	4	ago2	1.38819	0.00154083
12	5	ago2	1.37608	-0.0023412
12	6	ago2	1.36755	-0.00266174
12	7	ago2	1.3587	-0.0032915
12	8	ago2	1.34961	-0.00416076
12	9	ago2	1.34307	-0.0024831
12	10	ago2	1.33952	0.00218336
12	11	ago2	1.3347	0.00558896
12	12	ago2	1.33535	0.0144573
12	13	ago2	1.33882	0.0261438
12	14	ago2	1.34569	0.0412283
12	15	ago2	1.36988	0.0736429
12	16	ago2	1.41886	0.13084
12	17	ago2	1.51546	0.235661
12	18	ago2	1.69779	0.426208
12	19	ago2	2.01059	0.747225
12	20	ago2	2.48745	1.2323
12	21	ago2	3.10694	1.86001
12	22	ago2	3.77154	2.53283
12	23	ago2	4.361	3.13051
12	24	ago2	4.8088	3.58652
12	25	ago2	5.11779	3.90374
12	26	ago2	5.32164	4.1158
12	27	ago2	5.46416	4.26654
12	28	ago2	5.56277	4.37337
12	29	ago2	5.62926	4.44808
12	30	ago2	5.67368	4.50071
12	31	ago2	5.70951	4.54476
12	32	ago2	5.73535	4.57883
12	33	ago2	5.74378	4.59547
12	34	ago2	5.7481	4.60801
12	35	ago2	5.74814	4.61627
12	36	ago2	5.74286	4.61921
12	37	ago2	5.73871	4.62328
12	38	ago2	5.7389	4.63169
12	39	ago2	5.73359	4.6346
12	40	ago2	5.72448	4.63371
12	41	ago2	5.7184	4.63584
12	42	ago2	5.71045	4.63611
12	43	ago2	5.70447	4.63835
12	44	ago2	5.70185	4.64395
12	45	ago2	5.69822	4.64854
13	1	ago2	1.36054	0.00905057
13	2	ago2	1.35297	0.0105562
13	3	ago2	1.33868	0.00533743
13	4	ago2	1.32517	0.000910643
13	5	ago2	1.31217	-0.00301117
13	6	ago2	1.30271	-0.00340081
13	7	ago2	1.29346	-0.00356777
13	8	ago2	1.28581	-0.00214174
13	9	ago2	1.2797	0.000820068
13	10	ago2	1.27485	0.00505336
13	11	ago2	1.27261	0.011889
13	12	ago2	1.27278	0.0211399
13	13	ago2	1.28004	0.0374709
13	14	ago2	1.29877	0.0652761
13	15	ago2	1.34126	0.116848
13	16	ago2	1.42427	0.208936
13	17	ago2	1.58154	0.375278
13	18	ago2	1.86157	0.664386
13	19	ago2	2.29987	1.11177
13	20	ago2	2.898	1.71897
13	21	ago2	3.57631	2.40636
13	22	ago2	4.20919	3.04832
13	23	ago2	4.71948	3.56768
13	24	ago2	5.10016	3.95744
13	25	ago2	5.37289	4.23925
13	26	ago2	5.5686	4.44403
13	27	ago2	5.70331	4.58783
13	28	ago2	5.79301	4.6866
13	29	ago2	5.87008	4.77275
13	30	ago2	5.92474	4.83649
13	31	ago2	5.96086	4.88168
13	32	ago2	5.9835	4.9134
13	33	ago2	5.99598	4.93496
13	34	ago2	5.99692	4.94497
13	35	ago2	5.99654	4.95367
13	36	ago2	5.99265	4.95886
13	37	ago2	5.97941	4.9547
13	38	ago2	5.97194	4.95631
13	39	ago2	5.96454	4.95798
13	40	ago2	5.95764	4.96016
13	41	ago2	5.95241	4.96401
13	42	ago2	5.9432	4.96388
13	43	ago2	5.93763	4.96738
13	44	ago2	5.93202	4.97085
13	45	ago2	5.92726	4.97517
14	1	ago2	1.40494	0.0111661
14	2	ago2	1.39927	0.0124407
14	3	ago2	1.38629	0.00640603
14	4	ago2	1.37615	0.00320373
14	5	ago2	1.3648	-0.0012064
14	6	ago2	1.35421	-0.004853
14	7	ago2	1.34656	-0.00555787
14	8	ago2	1.33968	-0.00549968
14	9	ago2	1.33522	-0.0030213
14	10	ago2	1.3339	0.00260217
14	11	ago2	1.33228	0.00792632
14	12	ago2	1.33344	0.0160311
14	13	ago2	1.34004	0.029569
14	14	ago2	1.36158	0.0580491
14	15	ago2	1.41062	0.114032
14	16	ago2	1.50712	0.217468
14	17	ago2	1.68658	0.403877
14	18	ago2	2.00011	0.724344
14	19	ago2	2.48566	1.21684
14	20	ago2	3.13701	1.87513
14	21	ago2	3.85285	2.59791
14	22	ago2	4.49142	3.24342
14	23	ago2	5.00415	3.76309
14	24	ago2	5.36977	4.13565
14	25	ago2	5.61432	4.38714
14	26	ago2	5.78124	4.561
14	27	ago2	5.89812	4.68483
14	28	ago2	5.97648	4.77013
14	29	ago2	6.03641	4.83701
14	30	ago2	6.08119	4.88873
14	31	ago2	6.10688	4.92135
14	32	ago2	6.11317	4.93459
14	33	ago2	6.11773	4.94609
14	34	ago2	6.10968	4.94499
14	35	ago2	6.10369	4.94593
14	36	ago2	6.09915	4.94833
14	37	ago2	6.08667	4.94279
14	38	ago2	6.06958	4.93265
14	39	ago2	6.06166	4.93167
14	40	ago2	6.05538	4.93233
14	41	ago2	6.0522	4.93609
14	42	ago2	6.04388	4.93471
14	43	ago2	6.03517	4.93295
14	44	ago2	6.02528	4.93
14	45	ago2	6.01984	4.93149
15	1	ago2	1.3277	0.0108891
15	2	ago2	1.32211	0.0120613
15	3	ago2	1.30878	0.00550352
15	4	ago2	1.29885	0.00234287
15	5	ago2	1.28894	-0.000807174
15	6	ago2	1.27951	-0.00347096
15	7	ago2	1.27106	-0.00515246
15	8	ago2	1.26413	-0.00531047
15	9	ago2	1.26055	-0.00212907
15	10	ago2	1.25848	0.00256903
15	11	ago2	1.2556	0.00645472
15	12	ago2	1.25639	0.0140162
15	13	ago2	1.26597	0.0303605
15	14	ago2	1.28971	0.0608737
15	15	ago2	1.33705	0.114973
15	16	ago2	1.43203	0.216729
15	17	ago2	1.60947	0.400932
15	18	ago2	1.91533	0.71356
15	19	ago2	2.38906	1.19405
15	20	ago2	3.0226	1.83436
15	21	ago2	3.72221	2.54074
15	22	ago2	4.34844	3.17374
15	23	ago2	4.83748	3.66954
15	24	ago2	5.18327	4.0221
15	25	ago2	5.41904	4.26464
15	26	ago2	5.58227	4.43464
15	27	ago2	5.69444	4.55357
15	28	ago2	5.77366	4.63956
15	29	ago2	5.83597	4.70863
15	30	ago2	5.87099	4.75042
15	31	ago2	5.89017	4.77637
15	32	ago2	5.90096	4.79393
15	33	ago2	5.89994	4.79967
15	34	ago2	5.89597	4.80247
15	35	ago2	5.8896	4.80287
15	36	ago2	5.88458	4.80462
15	37	ago2	5.87837	4.80517
15	38	ago2	5.87169	4.80526
15	39	ago2	5.86437	4.8047
15	40	ago2	5.85855	4.80565
15	41	ago2	5.85179	4.80566
15	42	ago2	5.84116	4.8018
15	43	ago2	5.83661	4.80401
15	44	ago2	5.83139	4.80557
15	45	ago2	5.81678	4.79772
16	1	ago2	1.30682	0.00789429
16	2	ago2	1.30161	0.00991806
16	3	ago2	1.28871	0.00426189
16	4	ago2	1.27802	0.000807041
16	5	ago2	1.26769	-0.00228756
16	6	ago2	1.25971	-0.00303719
16	7	ago2	1.25281	-0.00269618
16	8	ago2	1.24639	-0.00188
16	9	ago2	1.24179	0.000759607
16	10	ago2	1.23787	0.00407239
16	11	ago2	1.23679	0.0102274
16	12	ago2	1.23926	0.0199373
16	13	ago2	1.24994	0.037849
16	14	ago2	1.27166	0.0668123
16	15	ago2	1.32027	0.122652
16	16	ago2	1.41634	0.225964
16	17	ago2	1.59607	0.412925
16	18	ago2	1.90946	0.733559
16	19	ago2	2.39088	1.22221
16	20	ago2	3.02754	1.86611
16	21	ago2	3.72329	2.5691
16	22	ago2	4.3504	3.20344
16	23	ago2	4.83355	3.69383
16	24	ago2	5.17741	4.04492
16	25	ago2	5.41274	4.28749
16	26	ago2	5.57313	4.45512
16	27	ago2	5.68025	4.56947
16	28	ago2	5.76051	4.65697
16	29	ago2	5.81594	4.71963
16	30	ago2	5.85626	4.76719
16	31	ago2	5.87996	4.79813
16	32	ago2	5.89317	4.81857
16	33	ago2	5.89093	4.82357
16	34	ago2	5.88851	4.82838
16	35	ago2	5.88158	4.82869
16	36	ago2	5.87542	4.82977
16	37	ago2	5.86322	4.82481
16	38	ago2	5.85832	4.82714
16	39	ago2	5.85328	4.82934
16	40	ago2	5.84471	4.82801
16	41	ago2	5.83606	4.8266
16	42	ago2	5.82489	4.82266
16	43	ago2	5.81866	4.82366
16	44	ago2	5.81319	4.82543
16	45	ago2	5.80888	4.82836
17	1	ago2	1.40492	0.00789925
17	2	ago2	1.4002	0.00996413
17	3	ago2	1.38809	0.00462923
17	4	ago2	1.37834	0.0016574
17	5	ago2	1.36885	-0.00105192
17	6	ago2	1.3603	-0.00282295
17	7	ago2	1.35191	-0.00443674
17	8	ago2	1.34642	-0.00314934
17	9	ago2	1.34155	-0.0012436
17	10	ago2	1.33749	0.00147289
17	11	ago2	1.33418	0.00494504
17	12	ago2	1.33411	0.0116492
17	13	ago2	1.33775	0.0220745
17	14	ago2	1.35156	0.0426601
17	15	ago2	1.37857	0.0764449
17	16	ago2	1.4382	0.142852
17	17	ago2	1.55695	0.268387
17	18	ago2	1.77281	0.491021
17	19	ago2	2.13034	0.855332
17	20	ago2	2.65528	1.38704
17	21	ago2	3.30239	2.04094
17	22	ago2	3.95727	2.70259
17	23	ago2	4.51532	3.26742
17	24	ago2	4.93499	3.69387
17	25	ago2	5.2287	3.99436
17	26	ago2	5.42379	4.19622
17	27	ago2	5.5579	4.33712
17	28	ago2	5.65053	4.43652
17	29	ago2	5.7169	4.50967
17	30	ago2	5.76632	4.56587
17	31	ago2	5.79612	4.60244
17	32	ago2	5.81812	4.63122
17	33	ago2	5.82672	4.6466
17	34	ago2	5.82638	4.65305
17	35	ago2	5.82306	4.6565
17	36	ago2	5.81725	4.65747
17	37	ago2	5.8133	4.66029
17	38	ago2	5.80549	4.65926
17	39	ago2	5.79067	4.65123
17	40	ago2	5.78363	4.65096
17	41	ago2	5.77892	4.65303
17	42	ago2	5.76987	4.65075
17	43	ago2	5.76051	4.64817
17	44	ago2	5.75396	4.6484
17	45	ago2	5.74567	4.64689
18	1	ago2	1.10744	0.00429802
18	2	ago2	1.10422	0.00806859
18	3	ago2	1.09416	0.0049962
18	4	ago2	1.08461	0.00242746
18	5	ago2	1.073	-0.00219132
18	6	ago2	1.06473	-0.0034739
18	7	ago2	1.05756	-0.00365893
18	8	ago2	1.05109	-0.00314348
18	9	ago2	1.04524	-0.00201101
18	10	ago2	1.04191	0.00164381
18	11	ago2	1.03869	0.00541117
18	12	ago2	1.03847	0.012178
18	13	ago2	1.04201	0.022707
18	14	ago2	1.05507	0.0427564
18	15	ago2	1.08587	0.0805378
18	16	ago2	1.14821	0.14987
18	17	ago2	1.27023	0.278877
18	18	ago2	1.49472	0.510352
18	19	ago2	1.8747	0.897315
18	20	ago2	2.44476	1.47436
18	21	ago2	3.16958	2.20617
18	22	ago2	3.92815	2.97173
18	23	ago2	4.57989	3.63045
18	24	ago2	5.07092	4.12847
18	25	ago2	5.42144	4.48597
18	26	ago2	5.66243	4.73395
18	27	ago2	5.82156	4.90006
18	28	ago2	5.93842	5.02392
18	29	ago2	6.0158	5.10828
18	30	ago2	6.08496	5.18443
18	31	ago2	6.12538	5.23183
18	32	ago2	6.14602	5.25946
18	33	ago2	6.15875	5.27918
18	34	ago2	6.15839	5.2858
18	35	ago2	6.14901	5.28341
18	36	ago2	6.14757	5.28895
18	37	ago2	6.14046	5.28883
18	38	ago2	6.12917	5.28452
18	39	ago2	6.12223	5.28457
18	40	ago2	6.1134	5.28273
18	41	ago2	6.10687	5.28319
18	42	ago2	6.10077	5.28408
18	43	ago2	6.09127	5.28156
18	44	ago2	6.07782	5.2751
18	45	ago2	6.07127	5.27553
19	1	ago2	1.08139	0.0017322
19	2	ago2	1.0775	0.0055123
19	3	ago2	1.0673	0.00298492
19	4	ago2	1.05705	0.000406162
19	5	ago2	1.04764	-0.00133086
19	6	ago2	1.03943	-0.00187508
19	7	ago2	1.03202	-0.00161892
19	8	ago2	1.02395	-0.00201233
19	9	ago2	1.018	-0.000295386
19	10	ago2	1.01437	0.00374149
19	11	ago2	1.01284	0.0098848
19	12	ago2	1.01293	0.0176436
19	13	ago2	1.01594	0.0283226
19	14	ago2	1.02747	0.0475216
19	15	ago2	1.05529	0.0830148
19	16	ago2	1.11168	0.147074
19	17	ago2	1.2257	0.268766
19	18	ago2	1.43656	0.487289
19	19	ago2	1.79155	0.849951
19	20	ago2	2.32599	1.39207
19	21	ago2	3.00647	2.08022
19	22	ago2	3.72376	2.80517
19	23	ago2	4.34292	3.432
19	24	ago2	4.81621	3.91296
19	25	ago2	5.15052	4.25494
19	26	ago2	5.38173	4.49382
19	27	ago2	5.54309	4.66285
19	28	ago2	5.64847	4.7759
19	29	ago2	5.73	4.86511
19	30	ago2	5.78715	4.92992
19	31	ago2	5.82489	4.97533
19	32	ago2	5.8491	5.00721
19	33	ago2	5.85484	5.02062
19	34	ago2	5.85735	5.0308
19	35	ago2	5.85723	5.03835
19	36	ago2	5.8526	5.04139
19	37	ago2	5.84452	5.04098
19	38	ago2	5.84122	5.04535
19	39	ago2	5.83162	5.04342
19	40	ago2	5.82073	5.04019
19	41	ago2	5.81639	5.04353
19	42	ago2	5.80262	5.03743
19	43	ago2	5.79328	5.03576
19	44	ago2	5.79	5.04015
19	45	ago2	5.78546	5.04328
20	1	ago2	1.43136	0.00367193
20	2	ago2	1.4267	0.00685898
20	3	ago2	1.41558	0.00358381
20	4	ago2	1.40357	-0.000583881
20	5	ago2	1.39483	-0.0014813
20	6	ago2	1.38713	-0.00132658
20	7	ago2	1.37849	-0.0021222
20	8	ago2	1.37157	-0.00119989
20	9	ago2	1.36482	-0.000104135
20	10	ago2	1.36031	0.00323419
20	11	ago2	1.35802	0.00879099
20	12	ago2	1.3583	0.0169096
20	13	ago2	1.3618	0.0282627
20	14	ago2	1.37284	0.0471439
20	15	ago2	1.39865	0.0807995
20	16	ago2	1.45361	0.143604
20	17	ago2	1.56209	0.259932
20	18	ago2	1.76257	0.468262
20	19	ago2	2.09793	0.81147
20	20	ago2	2.6031	1.32448
20	21	ago2	3.24569	1.97491
20	22	ago2	3.91039	2.64747
20	23	ago2	4.49251	3.23743
20	24	ago2	4.93581	3.68858
20	25	ago2	5.24061	4.00123
20	26	ago2	5.45565	4.2241
20	27	ago2	5.60372	4.38002
20	28	ago2	5.70646	4.49061
20	29	ago2	5.78312	4.57512
20	30	ago2	5.83088	4.63072
20	31	ago2	5.86947	4.67716
20	32	ago2	5.89018	4.70572
20	33	ago2	5.89978	4.72316
20	34	ago2	5.903	4.73423
20	35	ago2	5.90247	4.74155
20	36	ago2	5.89317	4.74008
20	37	ago2	5.88496	4.73972
20	38	ago2	5.87644	4.73905
20	39	ago2	5.86381	4.73427
20	40	ago2	5.85632	4.73463
20	41	ago2	5.85582	4.74197
20	42	ago2	5.85301	4.74701
20	43	ago2	5.84666	4.7485
20	44	ago2	5.835	4.74469
20	45	ago2	5.82639	4.74392
21	1	ago2	1.28476	0.0042529
21	2	ago2	1.28064	0.0072861
21	3	ago2	1.26911	0.00290269
21	4	ago2	1.25973	0.00067756
21	5	ago2	1.25082	-0.00108611
21	6	ago2	1.24241	-0.00233932
21	7	ago2	1.23572	-0.00188236
21	8	ago2	1.22845	-0.00199855
21	9	ago2	1.22335	4.78285e-05
21	10	ago2	1.21983	0.00367826
21	11	ago2	1.21854	0.00954459
21	12	ago2	1.21935	0.0175055
21	13	ago2	1.22464	0.0299397
21	14	ago2	1.2389	0.0513525
21	15	ago2	1.27064	0.0902419
21	16	ago2	1.33544	0.16219
21	17	ago2	1.46079	0.2947
21	18	ago2	1.687	0.528051
21	19	ago2	2.06106	0.909265
21	20	ago2	2.60211	1.45747
21	21	ago2	3.26215	2.12466
21	22	ago2	3.92316	2.79282
21	23	ago2	4.47758	3.35439
21	24	ago2	4.88157	3.76553
21	25	ago2	5.15856	4.04967
21	26	ago2	5.34787	4.24614
21	27	ago2	5.48406	4.38947
21	28	ago2	5.58186	4.49442
21	29	ago2	5.64055	4.56027
21	30	ago2	5.68171	4.60857
21	31	ago2	5.71255	4.64657
21	32	ago2	5.72785	4.66902
21	33	ago2	5.73376	4.68208
21	34	ago2	5.73269	4.68816
21	35	ago2	5.7309	4.69352
21	36	ago2	5.72158	4.69135
21	37	ago2	5.71499	4.69191
21	38	ago2	5.70579	4.68986
21	39	ago2	5.69613	4.68735
21	40	ago2	5.69204	4.69042
21	41	ago2	5.68927	4.6948
21	42	ago2	5.68247	4.69515
21	43	ago2	5.67337	4.69319
21	44	ago2	5.66125	4.68822
21	45	ago2	5.64995	4.68407
22	1	ago2	1.28953	0.0058043
22	2	ago2	1.28526	0.00741773
22	3	ago2	1.27642	0.00447556
22	4	ago2	1.26682	0.00075902
22	5	ago2	1.25848	-0.00168902
22	6	ago2	1.25209	-0.0021974
22	7	ago2	1.24552	-0.00287745
22	8	ago2	1.24027	-0.00223379
22	9	ago2	1.23579	-0.000827675
22	10	ago2	1.2306	-0.000130019
22	11	ago2	1.22956	0.00472077
22	12	ago2	1.23041	0.0114598
22	13	ago2	1.23549	0.0224277
22	14	ago2	1.24917	0.0419903
22	15	ago2	1.27909	0.0778079
22	16	ago2	1.34265	0.14725
22	17	ago2	1.4658	0.276293
22	18	ago2	1.68828	0.504658
22	19	ago2	2.05592	0.878192
22	20	ago2	2.59356	1.42172
22	21	ago2	3.25707	2.09111
22	22	ago2	3.93093	2.77086
22	23	ago2	4.49525	3.34107
22	24	ago2	4.9125	3.76421
22	25	ago2	5.19923	4.05682
22	26	ago2	5.39864	4.26213
22	27	ago2	5.53569	4.40506
22	28	ago2	5.63244	4.50771
22	29	ago2	5.69276	4.57392
22	30	ago2	5.74535	4.63239
22	31	ago2	5.77492	4.66785
22	32	ago2	5.78787	4.68668
22	33	ago2	5.80079	4.70549
22	34	ago2	5.80052	4.71111
22	35	ago2	5.79531	4.71179
22	36	ago2	5.79138	4.71375
22	37	ago2	5.78581	4.71407
22	38	ago2	5.77564	4.70979
22	39	ago2	5.76445	4.70449
22	40	ago2	5.75674	4.70266
22	41	ago2	5.75105	4.70286
22	42	ago2	5.74416	4.70186
22	43	ago2	5.7341	4.69769
22	44	ago2	5.72776	4.69724
22	45	ago2	5.72298	4.69835
23	1	ago2	1.31418	0.00639623
23	2	ago2	1.3091	0.00776283
23	3	ago2	1.29945	0.0045549
23	4	ago2	1.29112	0.00266279
23	5	ago2	1.28052	-0.00149345
23	6	ago2	1.27222	-0.00334693
23	7	ago2	1.26522	-0.00390306
23	8	ago2	1.25902	-0.00366501
23	9	ago2	1.25417	-0.00206595
23	10	ago2	1.25115	0.00135582
23	11	ago2	1.24925	0.0059009
23	12	ago2	1.25004	0.0131321
23	13	ago2	1.25475	0.0242863
23	14	ago2	1.26879	0.0447715
23	15	ago2	1.30037	0.0827913
23	16	ago2	1.36598	0.154845
23	17	ago2	1.49272	0.288023
23	18	ago2	1.72214	0.523892
23	19	ago2	2.10342	0.911611
23	20	ago2	2.66189	1.47653
23	21	ago2	3.35241	2.17349
23	22	ago2	4.05524	2.88276
23	23	ago2	4.64822	3.48219
23	24	ago2	5.07559	3.916
23	25	ago2	5.37898	4.22583
23	26	ago2	5.5869	4.4402
23	27	ago2	5.72764	4.58738
23	28	ago2	5.83082	4.69701
23	29	ago2	5.90091	4.77354
23	30	ago2	5.9448	4.82387
23	31	ago2	5.97622	4.86173
23	32	ago2	5.99769	4.88965
23	33	ago2	6.00354	4.90194
23	34	ago2	6.00306	4.9079
23	35	ago2	6.0017	4.91298
23	36	ago2	5.99469	4.91242
23	37	ago2	5.98041	4.90458
23	38	ago2	5.97033	4.90095
23	39	ago2	5.96645	4.90351
23	40	ago2	5.9586	4.9021
23	41	ago2	5.95121	4.90116
23	42	ago2	5.93762	4.89401
23	43	ago2	5.92927	4.8921
23	44	ago2	5.92839	4.89766
23	45	ago2	5.92492	4.90064
24	1	ago2	1.39921	0.00607344
24	2	ago2	1.39463	0.00876138
24	3	ago2	1.38134	0.00272797
24	4	ago2	1.37107	-0.000279675
24	5	ago2	1.3637	-0.000384927
24	6	ago2	1.35497	-0.00185346
24	7	ago2	1.34755	-0.00201855
24	8	ago2	1.34129	-0.00101492
24	9	ago2	1.33505	6.23862e-06
24	10	ago2	1.3306	0.00281732
24	11	ago2	1.32896	0.00844222
24	12	ago2	1.32943	0.016171
24	13	ago2	1.333	0.0270058
24	14	ago2	1.34649	0.0477503
24	15	ago2	1.37693	0.0854574
24	16	ago2	1.43996	0.155745
24	17	ago2	1.56086	0.283906
24	18	ago2	1.78067	0.51098
24	19	ago2	2.1474	0.884971
24	20	ago2	2.68619	1.43102
24	21	ago2	3.35303	2.10512
24	22	ago2	4.03655	2.7959
24	23	ago2	4.61914	3.38575
24	24	ago2	5.05965	3.83353
24	25	ago2	5.36082	4.14195
24	26	ago2	5.56659	4.35498
24	27	ago2	5.71091	4.50657
24	28	ago2	5.81427	4.61719
24	29	ago2	5.88412	4.6943
24	30	ago2	5.93544	4.75288
24	31	ago2	5.9622	4.7869
24	32	ago2	5.98455	4.81651
24	33	ago2	5.98836	4.82758
24	34	ago2	5.9903	4.83679
24	35	ago2	5.9907	4.84445
24	36	ago2	5.98362	4.84463
24	37	ago2	5.97113	4.8394
24	38	ago2	5.96295	4.83848
24	39	ago2	5.95659	4.83938
24	40	ago2	5.94812	4.83817
24	41	ago2	5.9396	4.83692
24	42	ago2	5.92941	4.83399
24	43	ago2	5.92193	4.83377
24	44	ago2	5.91629	4.83539
24	45	ago2	5.91123	4.83759
25	1	ago2	1.39733	0.0035547
25	2	ago2	1.39361	0.00718044
25	3	ago2	1.38237	0.00329694
25	4	ago2	1.37303	0.00130029
25	5	ago2	1.36433	-4.52412e-05
25	6	ago2	1.35548	-0.00155016
25	7	ago2	1.34693	-0.00275097
25	8	ago2	1.3385	-0.00383388
25	9	ago2	1.33222	-0.00276399
25	10	ago2	1.32821	0.000578144
25	11	ago2	1.32605	0.00576886
25	12	ago2	1.32594	0.0130042
25	13	ago2	1.32783	0.0222478
25	14	ago2	1.33864	0.0404102
25	15	ago2	1.36263	0.0717465
25	16	ago2	1.41294	0.129402
25	17	ago2	1.51549	0.239304
25	18	ago2	1.7043	0.435467
25	19	ago2	2.02658	0.765092
25	20	ago2	2.52635	1.27221
25	21	ago2	3.1867	1.93991
25	22	ago2	3.90327	2.66383
25	23	ago2	4.54444	3.31235
25	24	ago2	5.03148	3.80673
25	25	ago2	5.38592	4.16852
25	26	ago2	5.62985	4.41981
25	27	ago2	5.79795	4.59526
25	28	ago2	5.91988	4.72453
25	29	ago2	6.0061	4.8181
25	30	ago2	6.06581	4.88516
25	31	ago2	6.10712	4.93382
25	32	ago2	6.12673	4.96078
25	33	ago2	6.13896	4.98036
25	34	ago2	6.14309	4.99184
25	35	ago2	6.13816	4.99425
25	36	ago2	6.13039	4.99384
25	37	ago2	6.12991	5.00071
25	38	ago2	6.12706	5.0052
25	39	ago2	6.1121	4.99759
25	40	ago2	6.10361	4.99645
25	41	ago2	6.09643	4.99662
25	42	ago2	6.08168	4.98922
25	43	ago2	6.0771	4.99199
25	44	ago2	6.07537	4.99761
25	45	ago2	6.07214	5.00173
26	1	ago2	1.30989	0.00892189
26	2	ago2	1.30434	0.00976736
26	3	ago2	1.29351	0.00533771
26	4	ago2	1.28349	0.00170473
26	5	ago2	1.27219	-0.00319628
26	6	ago2	1.26611	-0.0028857
26	7	ago2	1.25944	-0.0031596
26	8	ago2	1.2539	-0.00231353
26	9	ago2	1.24893	-0.000888224
26	10	ago2	1.24375	0.000326918
26	11	ago2	1.2421	0.00507399
26	12	ago2	1.242	0.0113641
26	13	ago2	1.24453	0.020288
26	14	ago2	1.25582	0.0379703
26	15	ago2	1.28085	0.0693981
26	16	ago2	1.33523	0.130166
26	17	ago2	1.44022	0.24155
26	18	ago2	1.63466	0.442386
26	19	ago2	1.9654	0.779514
26	20	ago2	2.46649	1.287
26	21	ago2	3.1187	1.94561
26	22	ago2	3.80984	2.64314
26	23	ago2	4.41871	3.2584
26	24	ago2	4.88957	3.73565
26	25	ago2	5.22695	4.07943
26	26	ago2	5.45765	4.31653
26	27	ago2	5.61388	4.47915
26	28	ago2	5.72341	4.59507
26	29	ago2	5.7949	4.67296
26	30	ago2	5.85035	4.73479
26	31	ago2	5.88763	4.77847
26	32	ago2	5.91533	4.81256
26	33	ago2	5.92653	4.83016
26	34	ago2	5.92543	4.83545
26	35	ago2	5.92438	4.8408
26	36	ago2	5.92267	4.84548
26	37	ago2	5.91343	4.84263
26	38	ago2	5.9017	4.83729
26	39	ago2	5.89552	4.83751
26	40	ago2	5.88863	4.83702
26	41	ago2	5.88285	4.83762
26	42	ago2	5.87107	4.83224
26	43	ago2	5.85907	4.82663
26	44	ago2	5.8482	4.82216
26	45	ago2	5.84231	4.82266
27	1	ago2	1.2649	0.00721102
27	2	ago2	1.26119	0.0101061
27	3	ago2	1.24956	0.00507687
27	4	ago2	1.23991	0.00202461
27	5	ago2	1.22937	-0.00190802
27	6	ago2	1.22151	-0.00316678
27	7	ago2	1.21455	-0.00353171
27	8	ago2	1.20764	-0.00383894
27	9	ago2	1.2033	-0.00156922
27	10	ago2	1.19955	0.00127687
27	11	ago2	1.1973	0.00563632
27	12	ago2	1.19676	0.0116999
27	13	ago2	1.19931	0.0208472
27	14	ago2	1.21026	0.0384033
27	15	ago2	1.23577	0.0705132
27	16	ago2	1.29003	0.13137
27	17	ago2	1.39491	0.24286
27	18	ago2	1.58916	0.44371
27	19	ago2	1.9196	0.780748
27	20	ago2	2.41723	1.28499
27	21	ago2	3.05963	1.93399
27	22	ago2	3.73965	2.62061
27	23	ago2	4.33619	3.22375
27	24	ago2	4.7953	3.68946
27	25	ago2	5.11417	4.01494
27	26	ago2	5.3418	4.24917
27	27	ago2	5.49428	4.40825
27	28	ago2	5.60586	4.52644
27	29	ago2	5.68482	4.612
27	30	ago2	5.74048	4.67425
27	31	ago2	5.77792	4.7183
27	32	ago2	5.79668	4.74366
27	33	ago2	5.81395	4.76754
27	34	ago2	5.81949	4.77968
27	35	ago2	5.8163	4.78309
27	36	ago2	5.81184	4.78523
27	37	ago2	5.80595	4.78594
27	38	ago2	5.79533	4.78193
27	39	ago2	5.7855	4.77869
27	40	ago2	5.77579	4.77559
27	41	ago2	5.77047	4.77688
27	42	ago2	5.76439	4.77739
27	43	ago2	5.75415	4.77375
27	44	ago2	5.75012	4.77633
27	45	ago2	5.74624	4.77905
28	1	ago2	1.25117	0.00566244
28	2	ago2	1.24607	0.0068358
28	3	ago2	1.23683	0.00386699
28	4	ago2	1.22781	0.00112039
28	5	ago2	1.21941	-0.000998219
28	6	ago2	1.21228	-0.00185428
28	7	ago2	1.20564	-0.00222003
28	8	ago2	1.19791	-0.0036762
28	9	ago2	1.19336	-0.00195352
28	10	ago2	1.18934	0.000297844
28	11	ago2	1.18818	0.00541703
28	12	ago2	1.1884	0.0119091
28	13	ago2	1.19066	0.020448
28	14	ago2	1.20195	0.0380107
28	15	ago2	1.2266	0.0689379
28	16	ago2	1.28115	0.129759
28	17	ago2	1.38501	0.239892
28	18	ago2	1.57613	0.437285
28	19	ago2	1.90197	0.769401
28	20	ago2	2.39178	1.26549
28	21	ago2	3.01779	1.89777
28	22	ago2	3.68119	2.56745
28	23	ago2	4.26216	3.15469
28	24	ago2	4.69474	3.59354
28	25	ago2	5.00593	3.91101
28	26	ago2	5.22271	4.13406
28	27	ago2	5.37066	4.28829
28	28	ago2	5.4753	4.3992
28	29	ago2	5.55197	4.48215
28	30	ago2	5.59917	4.53562
28	31	ago2	5.63791	4.58064
28	32	ago2	5.66836	4.61736
28	33	ago2	5.67754	4.63281
28	34	ago2	5.67717	4.63872
28	35	ago2	5.67846	4.64628
28	36	ago2	5.67797	4.65207
28	37	ago2	5.67043	4.6508
28	38	ago2	5.66435	4.651
28	39	ago2	5.65656	4.64948
28	40	ago2	5.64315	4.64235
28	41	ago2	5.63577	4.64124
28	42	ago2	5.6323	4.64404
28	43	ago2	5.62556	4.64358
28	44	ago2	5.60962	4.63391
28	45	ago2	5.60072	4.63129
29	1	ago2	1.23672	0.00526408
29	2	ago2	1.23283	0.00755923
29	3	ago2	1.22379	0.00471932
29	4	ago2	1.214	0.00111575
29	5	ago2	1.20556	-0.00112835
29	6	ago2	1.19821	-0.00228455
29	7	ago2	1.19047	-0.00383927
29	8	ago2	1.1853	-0.00281382
29	9	ago2	1.17977	-0.00214552
29	10	ago2	1.17644	0.000717662
29	11	ago2	1.17519	0.00565878
29	12	ago2	1.175	0.0116616
29	13	ago2	1.17813	0.020983
29	14	ago2	1.19059	0.0396348
29	15	ago2	1.21944	0.0746723
29	16	ago2	1.27661	0.138035
29	17	ago2	1.38997	0.257597
29	18	ago2	1.59679	0.470608
29	19	ago2	1.94526	0.82527
29	20	ago2	2.46619	1.35239
29	21	ago2	3.12648	2.01888
29	22	ago2	3.81258	2.71116
29	23	ago2	4.40763	3.3124
29	24	ago2	4.8448	3.75577
29	25	ago2	5.158	4.07517
29	26	ago2	5.37064	4.29399
29	27	ago2	5.51824	4.44779
29	28	ago2	5.62855	4.56429
29	29	ago2	5.69678	4.63872
29	30	ago2	5.75101	4.69914
29	31	ago2	5.79066	4.74498
29	32	ago2	5.80189	4.76241
29	33	ago2	5.80794	4.77464
29	34	ago2	5.81286	4.78576
29	35	ago2	5.81217	4.79126
29	36	ago2	5.80347	4.78875
29	37	ago2	5.79878	4.79026
29	38	ago2	5.79447	4.79214
29	39	ago2	5.77967	4.78353
29	40	ago2	5.77243	4.78249
29	41	ago2	5.76584	4.78209
29	42	ago2	5.75826	4.7807
29	43	ago2	5.75242	4.78105
29	44	ago2	5.75167	4.7865
29	45	ago2	5.74404	4.78506
30	1	ago2	1.23898	0.00564438
30	2	ago2	1.23588	0.00838887
30	3	ago2	1.22649	0.00483852
30	4	ago2	1.2173	0.00148428
30	5	ago2	1.20844	-0.00153142
30	6	ago2	1.20092	-0.00322043
30	7	ago2	1.19555	-0.00274807
30	8	ago2	1.1895	-0.00295412
30	9	ago2	1.18409	-0.00253313
30	10	ago2	1.18189	0.00111343
30	11	ago2	1.18049	0.00555094
30	12	ago2	1.18085	0.0117434
30	13	ago2	1.18427	0.0210011
30	14	ago2	1.19547	0.0380477
30	15	ago2	1.2233	0.0717158
30	16	ago2	1.27844	0.132693
30	17	ago2	1.38644	0.246534
30	18	ago2	1.58677	0.452704
30	19	ago2	1.92312	0.794888
30	20	ago2	2.43226	1.30986
30	21	ago2	3.08308	1.96653
30	22	ago2	3.7677	2.65699
30	23	ago2	4.36316	3.25828
30	24	ago2	4.80701	3.70798
30	25	ago2	5.1202	4.02701
30	26	ago2	5.33739	4.25004
30	27	ago2	5.49302	4.4115
30	28	ago2	5.59829	4.52261
30	29	ago2	5.66957	4.59973
30	30	ago2	5.71973	4.65573
30	31	ago2	5.75162	4.69346
30	32	ago2	5.77796	4.72564
30	33	ago2	5.7934	4.74691
30	34	ago2	5.79827	4.75762
30	35	ago2	5.79639	4.76158
30	36	ago2	5.79382	4.76485
30	37	ago2	5.79069	4.76756
30	38	ago2	5.78448	4.76719
30	39	ago2	5.77571	4.76425
30	40	ago2	5.76996	4.76434
30	41	ago2	5.7613	4.76152
30	42	ago2	5.74548	4.75155
30	43	ago2	5.74035	4.75226
30	44	ago2	5.73462	4.75236
30	45	ago2	5.72982	4.7534
31	1	ago2	1.25569	0.00621954
31	2	ago2	1.25216	0.00848532
31	3	ago2	1.24192	0.00403568
31	4	ago2	1.23305	0.000957783
31	5	ago2	1.22612	-0.000176525
31	6	ago2	1.21811	-0.00240219
31	7	ago2	1.21072	-0.00399486
31	8	ago2	1.20575	-0.00316985
31	9	ago2	1.20228	-0.000851973
31	10	ago2	1.19861	0.00127314
31	11	ago2	1.19588	0.0043288
31	12	ago2	1.19572	0.00996796
31	13	ago2	1.19907	0.0191114
31	14	ago2	1.21053	0.0363558
31	15	ago2	1.23696	0.0685776
31	16	ago2	1.29351	0.130923
31	17	ago2	1.40191	0.24512
31	18	ago2	1.60032	0.449314
31	19	ago2	1.93443	0.789223
31	20	ago2	2.43633	1.29691
31	21	ago2	3.07243	1.9388
31	22	ago2	3.73808	2.61025
31	23	ago2	4.31717	3.19512
31	24	ago2	4.74715	3.6309
31	25	ago2	5.05042	3.93997
31	26	ago2	5.26496	4.16029
31	27	ago2	5.40556	4.30669
31	28	ago2	5.50154	4.40846
31	29	ago2	5.57127	4.48398
31	30	ago2	5.62412	4.54263
31	31	ago2	5.66353	4.58782
31	32	ago2	5.68159	4.61168
31	33	ago2	5.6884	4.62428
31	34	ago2	5.69327	4.63494
31	35	ago2	5.69158	4.63904
31	36	ago2	5.68591	4.63917
31	37	ago2	5.67949	4.63854
31	38	ago2	5.67437	4.63921
31	39	ago2	5.66748	4.63811
31	40	ago2	5.66192	4.63835
31	41	ago2	5.6536	4.63582
31	42	ago2	5.64517	4.63318
31	43	ago2	5.63466	4.62846
31	44	ago2	5.62935	4.62894
31	45	ago2	5.62703	4.63242
32	1	ago2	1.35852	0.00810379
32	2	ago2	1.35532	0.0101238
32	3	ago2	1.34536	0.00538488
32	4	ago2	1.33691	0.00215825
32	5	ago2	1.32942	-0.000109582
32	6	ago2	1.32198	-0.00232436
32	7	ago2	1.31505	-0.00402929
32	8	ago2	1.30838	-0.00548197
32	9	ago2	1.30552	-0.00311291
32	10	ago2	1.30254	-0.000872727
32	11	ago2	1.30033	0.00214184
32	12	ago2	1.29921	0.00624587
32	13	ago2	1.30352	0.0157751
32	14	ago2	1.31527	0.0327468
32	15	ago2	1.34194	0.0646453
32	16	ago2	1.39624	0.12416
32	17	ago2	1.50235	0.235502
32	18	ago2	1.69673	0.435103
32	19	ago2	2.02786	0.771452
32	20	ago2	2.52727	1.27609
32	21	ago2	3.16755	1.92158
32	22	ago2	3.84926	2.60852
32	23	ago2	4.44157	3.20606
32	24	ago2	4.89094	3.66065
32	25	ago2	5.20663	3.98156
32	26	ago2	5.43041	4.21057
32	27	ago2	5.5812	4.36658
32	28	ago2	5.69778	4.48838
32	29	ago2	5.77653	4.57236
32	30	ago2	5.82599	4.62704
32	31	ago2	5.86117	4.66744
32	32	ago2	5.88119	4.69268
32	33	ago2	5.89562	4.71234
32	34	ago2	5.90148	4.72342
32	35	ago2	5.89994	4.7271
32	36	ago2	5.8933	4.72568
32	37	ago2	5.88519	4.7228
32	38	ago2	5.87644	4.71927
32	39	ago2	5.87042	4.71848
32	40	ago2	5.86929	4.72257
32	41	ago2	5.8645	4.723
32	42	ago2	5.85541	4.71914
32	43	ago2	5.8479	4.71685
32	44	ago2	5.84236	4.71653
32	45	ago2	5.8381	4.71749
33	1	ago2	1.26797	0.00711118
33	2	ago2	1.26414	0.0103534
33	3	ago2	1.2513	0.00459336
33	4	ago2	1.24063	0.00101148
33	5	ago2	1.23066	-0.00187792
33	6	ago2	1.22277	-0.00268902
33	7	ago2	1.21599	-0.00238885
33	8	ago2	1.20923	-0.00207521
33	9	ago2	1.2023	-0.00192179
33	10	ago2	1.19765	0.000509964
33	11	ago2	1.1949	0.00483798
33	12	ago2	1.19426	0.0112837
33	13	ago2	1.19513	0.0192292
33	14	ago2	1.20195	0.033134
33	15	ago2	1.22072	0.0589775
33	16	ago2	1.25828	0.103623
33	17	ago2	1.33462	0.187035
33	18	ago2	1.48196	0.341459
33	19	ago2	1.74312	0.609695
33	20	ago2	2.16336	1.03702
33	21	ago2	2.74913	1.62987
33	22	ago2	3.42714	2.31496
33	23	ago2	4.07132	2.96622
33	24	ago2	4.59852	3.5005
33	25	ago2	4.98257	3.89163
33	26	ago2	5.25104	4.16718
33	27	ago2	5.43194	4.35516
33	28	ago2	5.55855	4.48885
33	29	ago2	5.64894	4.58632
33	30	ago2	5.71618	4.66064
33	31	ago2	5.75878	4.71032
33	32	ago2	5.7831	4.74172
33	33	ago2	5.79843	4.76413
33	34	ago2	5.80597	4.77875
33	35	ago2	5.8087	4.78856
33	36	ago2	5.80453	4.79148
33	37	ago2	5.79915	4.79317
33	38	ago2	5.78879	4.78989
33	39	ago2	5.78111	4.78929
33	40	ago2	5.7792	4.79446
33	41	ago2	5.77002	4.79237
33	42	ago2	5.75526	4.78468
33	43	ago2	5.74854	4.78504
33	44	ago2	5.74622	4.7898
33	45	ago2	5.74262	4.79328
34	1	ago2	1.32535	0.00764622
34	2	ago2	1.32108	0.009438
34	3	ago2	1.31142	0.00584044
34	4	ago2	1.30196	0.00243577
34	5	ago2	1.29312	-0.000336615
34	6	ago2	1.28436	-0.00303545
34	7	ago2	1.27646	-0.00487693
34	8	ago2	1.271	-0.00427343
34	9	ago2	1.26607	-0.0031441
34	10	ago2	1.26189	-0.00126804
34	11	ago2	1.25906	0.00196558
34	12	ago2	1.25772	0.00669277
34	13	ago2	1.25802	0.013045
34	14	ago2	1.26375	0.0248407
34	15	ago2	1.27964	0.0467916
34	16	ago2	1.31735	0.0905587
34	17	ago2	1.39209	0.17136
34	18	ago2	1.53487	0.320207
34	19	ago2	1.78657	0.577967
34	20	ago2	2.19235	0.989803
34	21	ago2	2.76069	1.56421
34	22	ago2	3.42761	2.23719
34	23	ago2	4.06614	2.88178
34	24	ago2	4.58619	3.40789
34	25	ago2	4.96576	3.79352
34	26	ago2	5.23042	4.06424
34	27	ago2	5.41512	4.255
34	28	ago2	5.53989	4.38583
34	29	ago2	5.62784	4.47984
34	30	ago2	5.69524	4.55331
34	31	ago2	5.74235	4.60647
34	32	ago2	5.77815	4.64834
34	33	ago2	5.79304	4.66929
34	34	ago2	5.80132	4.68363
34	35	ago2	5.79963	4.68801
34	36	ago2	5.79408	4.68851
34	37	ago2	5.7842	4.68469
34	38	ago2	5.77437	4.68092
34	39	ago2	5.77001	4.68262
34	40	ago2	5.76336	4.68204
34	41	ago2	5.75384	4.67858
34	42	ago2	5.74852	4.67932
34	43	ago2	5.74537	4.68223
34	44	ago2	5.73631	4.67923
34	45	ago2	5.72576	4.67474
35	1	ago2	1.43242	0.0119008
35	2	ago2	1.42737	0.0140215
35	3	ago2	1.41381	0.00762716
35	4	ago2	1.4002	0.0011957
35	5	ago2	1.39071	-0.00113186
35	6	ago2	1.38144	-0.00323172
35	7	ago2	1.37286	-0.00464065
35	8	ago2	1.36615	-0.00418324
35	9	ago2	1.35995	-0.00321347
35	10	ago2	1.35429	-0.00170177
35	11	ago2	1.3509	0.00208348
35	12	ago2	1.34885	0.00719637
35	13	ago2	1.34899	0.0145125
35	14	ago2	1.35544	0.0281299
35	15	ago2	1.3733	0.0531621
35	16	ago2	1.41204	0.0990734
35	17	ago2	1.49232	0.186518
35	18	ago2	1.64375	0.345117
35	19	ago2	1.90916	0.6177
35	20	ago2	2.33179	1.0475
35	21	ago2	2.91692	1.63979
35	22	ago2	3.58567	2.31572
35	23	ago2	4.22149	2.95871
35	24	ago2	4.74025	3.48464
35	25	ago2	5.10782	3.85938
35	26	ago2	5.36084	4.11957
35	27	ago2	5.53652	4.30241
35	28	ago2	5.65806	4.43113
35	29	ago2	5.74819	4.52843
35	30	ago2	5.81138	4.59878
35	31	ago2	5.85478	4.64936
35	32	ago2	5.884	4.68575
35	33	ago2	5.89412	4.70304
35	34	ago2	5.8974	4.71349
35	35	ago2	5.90095	4.72421
35	36	ago2	5.8951	4.72552
35	37	ago2	5.89229	4.72988
35	38	ago2	5.88357	4.72834
35	39	ago2	5.87223	4.72417
35	40	ago2	5.86655	4.72565
35	41	ago2	5.86313	4.72941
35	42	ago2	5.84836	4.72181
35	43	ago2	5.83791	4.71853
35	44	ago2	5.83424	4.72203
35	45	ago2	5.83103	4.72599
36	1	ago2	1.44847	0.00834317
36	2	ago2	1.44256	0.0103481
36	3	ago2	1.42885	0.00454573
36	4	ago2	1.41757	0.00117137
36	5	ago2	1.40713	-0.0013647
36	6	ago2	1.39779	-0.00278867
36	7	ago2	1.38924	-0.00343898
36	8	ago2	1.38211	-0.00265912
36	9	ago2	1.37604	-0.0008139
36	10	ago2	1.36988	0.000927255
36	11	ago2	1.36546	0.00442103
36	12	ago2	1.36469	0.01156
36	13	ago2	1.36592	0.0206978
36	14	ago2	1.37135	0.0340367
36	15	ago2	1.38762	0.0582122
36	16	ago2	1.42527	0.103773
36	17	ago2	1.5005	0.186909
36	18	ago2	1.64325	0.337565
36	19	ago2	1.89823	0.600456
36	20	ago2	2.31125	1.02138
36	21	ago2	2.88665	1.60469
36	22	ago2	3.56055	2.2865
36	23	ago2	4.21447	2.94832
36	24	ago2	4.74451	3.48627
36	25	ago2	5.13047	3.88014
36	26	ago2	5.39897	4.15655
36	27	ago2	5.58363	4.34912
36	28	ago2	5.71742	4.49082
36	29	ago2	5.80991	4.59122
36	30	ago2	5.87596	4.66518
36	31	ago2	5.91937	4.71649
36	32	ago2	5.9472	4.75223
36	33	ago2	5.96083	4.77377
36	34	ago2	5.97204	4.79289
36	35	ago2	5.97165	4.80041
36	36	ago2	5.96557	4.80223
36	37	ago2	5.95852	4.80309
36	38	ago2	5.94821	4.80069
36	39	ago2	5.94285	4.80324
36	40	ago2	5.93668	4.80498
36	41	ago2	5.92786	4.80407
36	42	ago2	5.91659	4.8007
36	43	ago2	5.9095	4.80152
36	44	ago2	5.90225	4.80217
36	45	ago2	5.89211	4.79995
37	1	actin	1.43415	0.00823451
37	2	actin	1.42666	0.00957181
37	3	actin	1.41107	0.00280396
37	4	actin	1.39923	-0.00020738
37	5	actin	1.38837	-0.00223977
37	6	actin	1.37882	-0.00296419
37	7	actin	1.37241	-0.000542566
37	8	actin	1.36728	0.00314995
37	9	actin	1.36587	0.0105684
37	10	actin	1.36971	0.023231
37	11	actin	1.38399	0.0463376
37	12	actin	1.41816	0.0893289
37	13	actin	1.49275	0.172754
37	14	actin	1.63319	0.322017
37	15	actin	1.88664	0.584288
37	16	actin	2.30821	1.01469
37	17	actin	2.92111	1.63642
37	18	actin	3.66673	2.39087
37	19	actin	4.41004	3.143
37	20	actin	5.03793	3.77971
37	21	actin	5.49098	4.24159
37	22	actin	5.7953	4.55474
37	23	actin	5.99873	4.76699
37	24	actin	6.12819	4.90527
37	25	actin	6.20967	4.99559
37	26	actin	6.26355	5.05829
37	27	actin	6.28818	5.09175
37	28	actin	6.29789	5.11028
37	29	actin	6.30382	5.12504
37	30	actin	6.29811	5.12816
37	31	actin	6.27979	5.11866
37	32	actin	6.26512	5.11282
37	33	actin	6.25414	5.11067
37	34	actin	6.24815	5.1135
37	35	actin	6.24221	5.11638
37	36	actin	6.23259	5.11559
37	37	actin	6.22004	5.11187
37	38	actin	6.21029	5.11095
37	39	actin	6.20209	5.11158
37	40	actin	6.19829	5.1166
37	41	actin	6.18701	5.11414
37	42	actin	6.17051	5.10647
37	43	actin	6.16332	5.10811
37	44	actin	6.1557	5.10931
37	45	actin	6.14668	5.10912
38	1	actin	1.488	0.00929538
38	2	actin	1.48037	0.0109291
38	3	actin	1.46541	0.00523457
38	4	actin	1.45012	-0.000785829
38	5	actin	1.43722	-0.0044162
38	6	actin	1.42819	-0.00418586
38	7	actin	1.4217	-0.00140921
38	8	actin	1.4194	0.00556253
38	9	actin	1.41991	0.0153328
38	10	actin	1.42464	0.0293391
38	11	actin	1.4401	0.0540647
38	12	actin	1.47892	0.102146
38	13	actin	1.55964	0.19214
38	14	actin	1.71264	0.354402
38	15	actin	1.98925	0.640282
38	16	actin	2.44046	1.10076
38	17	actin	3.08382	1.75338
38	18	actin	3.85158	2.53041
38	19	actin	4.59817	3.28626
38	20	actin	5.21407	3.91144
38	21	actin	5.6493	4.35593
38	22	actin	5.93608	4.65198
38	23	actin	6.12931	4.85448
38	24	actin	6.25196	4.98639
38	25	actin	6.32676	5.07046
38	26	actin	6.37853	5.1315
38	27	actin	6.40553	5.16776
38	28	actin	6.41884	5.19034
38	29	actin	6.41723	5.19799
38	30	actin	6.41109	5.20112
38	31	actin	6.40263	5.20193
38	32	actin	6.39611	5.20468
38	33	actin	6.38715	5.20498
38	34	actin	6.37396	5.20106
38	35	actin	6.36026	5.19662
38	36	actin	6.35283	5.19846
38	37	actin	6.34138	5.19628
38	38	actin	6.33396	5.19812
38	39	actin	6.32455	5.19798
38	40	actin	6.3176	5.2003
38	41	actin	6.31086	5.20283
38	42	actin	6.29889	5.20013
38	43	actin	6.29139	5.20189
38	44	actin	6.2807	5.20047
38	45	actin	6.2699	5.19894
39	1	actin	1.43285	0.00728352
39	2	actin	1.42759	0.0105497
39	3	actin	1.41272	0.00420827
39	4	actin	1.39955	-0.000434163
39	5	actin	1.38835	-0.00310261
39	6	actin	1.37866	-0.00427355
39	7	actin	1.37295	-0.00144978
39	8	actin	1.37093	0.00505183
39	9	actin	1.36931	0.0119567
39	10	actin	1.37347	0.0246489
39	11	actin	1.3901	0.049804
39	12	actin	1.42809	0.0963232
39	13	actin	1.50954	0.186294
39	14	actin	1.66607	0.351356
39	15	actin	1.94366	0.637472
39	16	actin	2.39201	1.09435
39	17	actin	3.03034	1.7412
39	18	actin	3.78267	2.50206
39	19	actin	4.50866	3.23658
39	20	actin	5.09811	3.83456
39	21	actin	5.51689	4.26186
39	22	actin	5.78868	4.54218
39	23	actin	5.96741	4.72943
39	24	actin	6.084	4.85455
39	25	actin	6.15818	4.93726
39	26	actin	6.19588	4.98349
39	27	actin	6.22825	5.02438
39	28	actin	6.23956	5.04421
39	29	actin	6.23548	5.04867
39	30	actin	6.22921	5.05092
39	31	actin	6.21697	5.04721
39	32	actin	6.20043	5.03919
39	33	actin	6.1903	5.03759
39	34	actin	6.1872	5.04302
39	35	actin	6.17674	5.04108
39	36	actin	6.16625	5.03912
39	37	actin	6.15546	5.03685
39	38	actin	6.14245	5.03238
39	39	actin	6.13143	5.02988
39	40	actin	6.12614	5.03312
39	41	actin	6.12185	5.03736
39	42	actin	6.1137	5.03774
39	43	actin	6.105	5.03756
39	44	actin	6.09966	5.04074
39	45	actin	6.09489	5.0445
40	1	actin	1.35128	0.0150424
40	2	actin	1.34416	0.0139298
40	3	actin	1.32997	0.00574821
40	4	actin	1.31855	0.000346294
40	5	actin	1.30887	-0.00333018
40	6	actin	1.30114	-0.00504543
40	7	actin	1.29607	-0.00410338
40	8	actin	1.29461	0.000443075
40	9	actin	1.2941	0.00594142
40	10	actin	1.29719	0.0150435
40	11	actin	1.31304	0.0369075
40	12	actin	1.35074	0.080615
40	13	actin	1.43028	0.166163
40	14	actin	1.58009	0.321985
40	15	actin	1.8462	0.594111
40	16	actin	2.28505	1.03897
40	17	actin	2.91299	1.67292
40	18	actin	3.66455	2.43049
40	19	actin	4.39531	3.16726
40	20	actin	4.99097	3.76894
40	21	actin	5.4186	4.20257
40	22	actin	5.70041	4.4904
40	23	actin	5.88257	4.67856
40	24	actin	5.99429	4.7963
40	25	actin	6.07416	4.88217
40	26	actin	6.12365	4.93768
40	27	actin	6.14735	4.96738
40	28	actin	6.16436	4.99041
40	29	actin	6.16322	4.99528
40	30	actin	6.1574	4.99547
40	31	actin	6.14868	4.99276
40	32	actin	6.13858	4.98867
40	33	actin	6.12343	4.97953
40	34	actin	6.11715	4.97926
40	35	actin	6.10818	4.9763
40	36	actin	6.09483	4.96897
40	37	actin	6.08816	4.9683
40	38	actin	6.08	4.96615
40	39	actin	6.0689	4.96107
40	40	actin	6.06043	4.9586
40	41	actin	6.05534	4.95953
40	42	actin	6.05156	4.96176
40	43	actin	6.0466	4.96281
40	44	actin	6.03844	4.96066
40	45	actin	6.02839	4.95662
41	1	actin	1.25941	0.00949717
41	2	actin	1.25347	0.00990618
41	3	actin	1.24004	0.00281991
41	4	actin	1.23087	-3.3231e-06
41	5	actin	1.22228	-0.00224493
41	6	actin	1.21513	-0.00304876
41	7	actin	1.21058	-0.00125394
41	8	actin	1.20922	0.00373104
41	9	actin	1.21045	0.0113147
41	10	actin	1.21807	0.0252815
41	11	actin	1.23913	0.0526877
41	12	actin	1.28438	0.104276
41	13	actin	1.37663	0.202881
41	14	actin	1.55104	0.383635
41	15	actin	1.85432	0.693262
41	16	actin	2.32909	1.17438
41	17	actin	2.96892	1.82055
41	18	actin	3.68938	2.54736
41	19	actin	4.35155	3.21588
41	20	actin	4.86179	3.73247
41	21	actin	5.2131	4.09012
41	22	actin	5.4415	4.32486
41	23	actin	5.594	4.48372
41	24	actin	5.70312	4.59919
41	25	actin	5.76917	4.67157
41	26	actin	5.80563	4.71439
41	27	actin	5.82906	4.74416
41	28	actin	5.83991	4.76136
41	29	actin	5.83339	4.76119
41	30	actin	5.82834	4.76248
41	31	actin	5.8185	4.75899
41	32	actin	5.81185	4.75868
41	33	actin	5.80536	4.75854
41	34	actin	5.79878	4.7583
41	35	actin	5.79197	4.75784
41	36	actin	5.78083	4.75305
41	37	actin	5.77266	4.75123
41	38	actin	5.76364	4.74856
41	39	actin	5.74973	4.74099
41	40	actin	5.74024	4.73785
41	41	actin	5.7359	4.73985
41	42	actin	5.73198	4.74229
41	43	actin	5.72213	4.73877
41	44	actin	5.71383	4.73683
41	45	actin	5.70962	4.73897
42	1	actin	1.24819	0.0134328
42	2	actin	1.2442	0.0138089
42	3	actin	1.23188	0.00586018
42	4	actin	1.22181	0.000152554
42	5	actin	1.21397	-0.00332192
42	6	actin	1.20797	-0.00495366
42	7	actin	1.2044	-0.00416187
42	8	actin	1.20474	0.000548567
42	9	actin	1.2057	0.00587615
42	10	actin	1.21021	0.014755
42	11	actin	1.23147	0.0403745
42	12	actin	1.27864	0.0919098
42	13	actin	1.37194	0.189579
42	14	actin	1.54317	0.365177
42	15	actin	1.84253	0.668896
42	16	actin	2.31576	1.14649
42	17	actin	2.96051	1.79561
42	18	actin	3.69157	2.53104
42	19	actin	4.36807	3.2119
42	20	actin	4.89563	3.74382
42	21	actin	5.25226	4.10483
42	22	actin	5.48171	4.33864
42	23	actin	5.63948	4.50078
42	24	actin	5.73755	4.60321
42	25	actin	5.79414	4.66417
42	26	actin	5.83107	4.70546
42	27	actin	5.85285	4.73161
42	28	actin	5.8671	4.75022
42	29	actin	5.86432	4.75181
42	30	actin	5.85014	4.742
42	31	actin	5.83773	4.73395
42	32	actin	5.82877	4.72936
42	33	actin	5.82234	4.72729
42	34	actin	5.81713	4.72645
42	35	actin	5.81152	4.72521
42	36	actin	5.81055	4.72861
42	37	actin	5.80257	4.72498
42	38	actin	5.78875	4.71553
42	39	actin	5.77835	4.7095
42	40	actin	5.76924	4.70476
42	41	actin	5.76311	4.70299
42	42	actin	5.75507	4.69932
42	43	actin	5.74606	4.69467
42	44	actin	5.73792	4.6909
42	45	actin	5.73355	4.69089
43	1	actin	1.25891	0.00581797
43	2	actin	1.25433	0.00732934
43	3	actin	1.24411	0.00319364
43	4	actin	1.23464	-0.000188417
43	5	actin	1.22631	-0.00243357
43	6	actin	1.219	-0.00365913
43	7	actin	1.21598	-0.000595543
43	8	actin	1.21417	0.00368303
43	9	actin	1.21537	0.0109654
43	10	actin	1.22421	0.025888
43	11	actin	1.24495	0.0527202
43	12	actin	1.2909	0.104757
43	13	actin	1.38462	0.204563
43	14	actin	1.55767	0.383691
43	15	actin	1.86029	0.692397
43	16	actin	2.33767	1.17587
43	17	actin	2.98459	1.82887
43	18	actin	3.70584	2.55621
43	19	actin	4.37205	3.2285
43	20	actin	4.88762	3.75016
43	21	actin	5.23363	4.10225
43	22	actin	5.46511	4.33983
43	23	actin	5.61541	4.49621
43	24	actin	5.71003	4.59691
43	25	actin	5.76698	4.65995
43	26	actin	5.80164	4.7007
43	27	actin	5.82128	4.72642
43	28	actin	5.83029	4.74152
43	29	actin	5.82882	4.74613
43	30	actin	5.82018	4.74358
43	31	actin	5.81769	4.74717
43	32	actin	5.81015	4.74572
43	33	actin	5.79409	4.73575
43	34	actin	5.78571	4.73345
43	35	actin	5.77814	4.73196
43	36	actin	5.77307	4.73298
43	37	actin	5.76767	4.73367
43	38	actin	5.76008	4.73217
43	39	actin	5.75267	4.73084
43	40	actin	5.7437	4.72796
43	41	actin	5.7368	4.72714
43	42	actin	5.72743	4.72386
43	43	actin	5.72323	4.72575
43	44	actin	5.7115	4.7201
43	45	actin	5.69688	4.71156
44	1	actin	1.28312	0.00665088
44	2	actin	1.27733	0.00686256
44	3	actin	1.26771	0.00323439
44	4	actin	1.25747	-0.00101331
44	5	actin	1.25041	-0.00207275
44	6	actin	1.2439	-0.00259183
44	7	actin	1.23978	-0.000716817
44	8	actin	1.23766	0.00316031
44	9	actin	1.23852	0.0100133
44	10	actin	1.24631	0.023798
44	11	actin	1.26898	0.0524566
44	12	actin	1.31941	0.10889
44	13	actin	1.41768	0.213146
44	14	actin	1.59819	0.399653
44	15	actin	1.91357	0.721024
44	16	actin	2.40646	1.21992
44	17	actin	3.07083	1.89027
44	18	actin	3.81	2.63544
44	19	actin	4.4777	3.30914
44	20	actin	4.99759	3.83502
44	21	actin	5.35301	4.19644
[truncated: 2,364 more rows]

## Sheet: Multicomponent Data
Block Type	96-Well Block (0.2mL)
Calibration Background is expired	No
Calibration Background performed on	02-01-2019
Calibration Normalization FAM-ROX is expired	No
Calibration Normalization FAM-ROX performed on	02-01-2019
Calibration Normalization VIC-ROX is expired	No
Calibration Normalization VIC-ROX performed on	02-01-2019
Calibration Pure Dye CY5 is expired	No
Calibration Pure Dye CY5 performed on	02-01-2019
Calibration Pure Dye CY5-2 is expired	No
Calibration Pure Dye CY5-2 performed on	01-29-2019
Calibration Pure Dye FAM is expired	No
Calibration Pure Dye FAM performed on	02-01-2019
Calibration Pure Dye NED is expired	No
Calibration Pure Dye NED performed on	02-01-2019
Calibration Pure Dye ROX is expired	No
Calibration Pure Dye ROX performed on	02-01-2019
Calibration Pure Dye SYBR is expired	No
Calibration Pure Dye SYBR performed on	02-01-2019
Calibration Pure Dye TAMRA is expired	No
Calibration Pure Dye TAMRA performed on	02-01-2019
Calibration Pure Dye VIC is expired	No
Calibration Pure Dye VIC performed on	01-29-2019
Calibration ROI is expired	No
Calibration ROI performed on	01-29-2019
Calibration Uniformity is expired	No
Calibration Uniformity performed on	01-29-2019
Chemistry	SYBR_GREEN
Date Created	2019-04-02 17:38:46 PM CDT
Experiment Barcode
Experiment Comment
Experiment File Name	E:\2019-04-02 173846.eds
Experiment Name	2019-04-02 173846
Experiment Run End Time	2019-04-02 14:35:48 PM CDT
Experiment Type	Standard Curve
Instrument Name	278861659
Instrument Serial Number	278861659
Instrument Type	QuantStudio(TM) 6 Flex System
Passive Reference	ROX
Quantification Cycle Method	Ct
Signal Smoothing On	true
Stage/ Cycle where Analysis is performed	Stage 2, Step 2
User Name
Well	Well Position	Cycle	ROX	SYBR
1	A1	1	1.79054e+06	2681814
2	A2	1	1535722	1.78235e+06
3	A3	1	1734713	2.44636e+06
4	A4	1	1.78524e+06	2451584
5	A5	1	1.78543e+06	2.23497e+06
6	A6	1	1.95641e+06	2.50394e+06
7	A7	1	2.02736e+06	2720769
8	A8	1	1.99242e+06	2.61375e+06
9	A9	1	1.95384e+06	2.56375e+06
10	A10	1	1.97608e+06	2.65226e+06
11	A11	1	1.96301e+06	2.6473e+06
12	A12	1	1.99919e+06	2837902
13	B1	1	1.88306e+06	2561994
14	B2	1	1.71722e+06	2.41259e+06
15	B3	1	1.68774e+06	2.24081e+06
16	B4	1	1.76582e+06	2.30761e+06
17	B5	1	1985532	2.78951e+06
18	B6	1	1.98233e+06	2.19531e+06
19	B7	1	2.10766e+06	2.27919e+06
20	B8	1	2149143	3.0762e+06
21	B9	1	2.0167e+06	2.59098e+06
22	B10	1	2118176	2731452
23	B11	1	2.0181e+06	2.65215e+06
24	B12	1	1.94909e+06	2.72718e+06
25	C1	1	1.99709e+06	2.79059e+06
26	C2	1	1.78948e+06	2.34401e+06
27	C3	1	1.68041e+06	2.12556e+06
28	C4	1	1.8662e+06	2.33493e+06
29	C5	1	1.97114e+06	2.43776e+06
30	C6	1	2.29647e+06	2.84528e+06
31	C7	1	2.17593e+06	2.73229e+06
32	C8	1	2.24112e+06	3.04461e+06
33	C9	1	2.21475e+06	2.80824e+06
34	C10	1	2.09271e+06	2.77358e+06
35	C11	1	2.02302e+06	2.89781e+06
36	C12	1	1.93668e+06	2805213
37	D1	1	1.87715e+06	2692116
38	D2	1	1.99375e+06	2.96671e+06
39	D3	1	1.88733e+06	2.70426e+06
40	D4	1	1.94748e+06	2.63159e+06
41	D5	1	1.92681e+06	2.42664e+06
42	D6	1	2.20681e+06	2.7545e+06
43	D7	1	2169083	2.73067e+06
44	D8	1	2.24419e+06	2.87956e+06
45	D9	1	2.05808e+06	2.6369e+06
46	D10	1	2.09219e+06	2.82997e+06
47	D11	1	2023379	2.60658e+06
48	D12	1	2.13359e+06	2.99164e+06
49	E1	1	1886432	2387889
50	E2	1	1.87584e+06	2.616e+06
51	E3	1	1890811	2.48439e+06
52	E4	1	1.78554e+06	2.39095e+06
53	E5	1	1.89261e+06	2518339
54	E6	1	2.10674e+06	2785903
55	E7	1	1.84073e+06	2414726
56	E8	1	1.8715e+06	2.62645e+06
57	E9	1	1.83966e+06	2364411
58	E10	1	1.82301e+06	2.13773e+06
59	E11	1	1.92827e+06	2.5779e+06
60	E12	1	2.02646e+06	2.76227e+06
61	F1	1	1899244	2713023
62	F2	1	1868954	2.57351e+06
63	F3	1	1.6608e+06	2.38488e+06
64	F4	1	1.6746e+06	2.21881e+06
65	F5	1	1.66214e+06	1.97253e+06
66	F6	1	1.58119e+06	2.13163e+06
67	F7	1	1.78178e+06	2304131
68	F8	1	1.70852e+06	2249560
69	F9	1	1.69323e+06	2303307
70	F10	1	1.78014e+06	2.44654e+06
71	F11	1	1728045	2581184
72	F12	1	1.86509e+06	2776717
73	G1	1
74	G2	1
75	G3	1
76	G4	1
77	G5	1
78	G6	1
79	G7	1
80	G8	1
81	G9	1
82	G10	1
83	G11	1
84	G12	1
85	H1	1
86	H2	1
87	H3	1
88	H4	1
89	H5	1
90	H6	1
91	H7	1
92	H8	1
93	H9	1
94	H10	1
95	H11	1
96	H12	1
1	A1	2	1792484	2.67294e+06
2	A2	2	1.53814e+06	1.77727e+06
3	A3	2	1.73681e+06	2.43806e+06
4	A4	2	1.78703e+06	2.44411e+06
5	A5	2	1.78944e+06	2230627
6	A6	2	1.9589e+06	2.49946e+06
7	A7	2	2.03129e+06	2.71345e+06
8	A8	2	1.99519e+06	2.60802e+06
9	A9	2	1.95684e+06	2.55624e+06
10	A10	2	1.97916e+06	2645434
11	A11	2	1.96573e+06	2638144
12	A12	2	1.99916e+06	2827404
13	B1	2	1886750	2.55272e+06
14	B2	2	1.72046e+06	2.40739e+06
15	B3	2	1.69033e+06	2.2348e+06
16	B4	2	1.76819e+06	2.30149e+06
17	B5	2	1989470	2.78567e+06
18	B6	2	1986241	2.19325e+06
19	B7	2	2110839	2274420
20	B8	2	2.15279e+06	3.07139e+06
21	B9	2	2.02024e+06	2.5872e+06
22	B10	2	2.12166e+06	2.72688e+06
23	B11	2	2.0204e+06	2.64492e+06
24	B12	2	1.95101e+06	2720947
25	C1	2	1.99959e+06	2.78664e+06
26	C2	2	1.79229e+06	2.33775e+06
27	C3	2	1.6823e+06	2.12171e+06
28	C4	2	1.86976e+06	2329856
29	C5	2	1.97571e+06	2.43571e+06
30	C6	2	2.29962e+06	2.84206e+06
31	C7	2	2.17976e+06	2.72941e+06
32	C8	2	2.2436e+06	3040803
33	C9	2	2.21784e+06	2.80365e+06
34	C10	2	2.09456e+06	2767078
35	C11	2	2.02607e+06	2891951
36	C12	2	1.93782e+06	2.79543e+06
37	D1	2	1.88078e+06	2.68323e+06
38	D2	2	1.99729e+06	2.95673e+06
39	D3	2	1.89012e+06	2.69831e+06
40	D4	2	1.95133e+06	2.6229e+06
41	D5	2	1.93034e+06	2.41963e+06
42	D6	2	2.20939e+06	2748913
43	D7	2	2.17163e+06	2.72394e+06
44	D8	2	2.24762e+06	2.87096e+06
45	D9	2	2060599	2630672
46	D10	2	2.09417e+06	2.82333e+06
47	D11	2	2.02576e+06	2.59868e+06
48	D12	2	2.13537e+06	2.9796e+06
49	E1	2	1.89058e+06	2.3785e+06
50	E2	2	1.8788e+06	2609231
51	E3	2	1.89505e+06	2.47879e+06
52	E4	2	1.79135e+06	2.38789e+06
53	E5	2	1897471	2515015
54	E6	2	2.10889e+06	2.77975e+06
55	E7	2	1.84363e+06	2.41066e+06
56	E8	2	1.87368e+06	2.62244e+06
57	E9	2	1.84149e+06	2.36016e+06
58	E10	2	1.82576e+06	2.13325e+06
59	E11	2	1.93047e+06	2.57355e+06
60	E12	2	2.02859e+06	2754610
61	F1	2	1.90382e+06	2704944
62	F2	2	1.87321e+06	2.56272e+06
63	F3	2	1.66384e+06	2.37968e+06
64	F4	2	1.67798e+06	2.21562e+06
65	F5	2	1.66554e+06	1.96876e+06
66	F6	2	1.58269e+06	2127920
67	F7	2	1.78371e+06	2.30098e+06
68	F8	2	1.71153e+06	2.24618e+06
69	F9	2	1.69519e+06	2.29879e+06
70	F10	2	1.78249e+06	2439236
71	F11	2	1730499	2.57521e+06
72	F12	2	1.86838e+06	2768133
73	G1	2
74	G2	2
75	G3	2
76	G4	2
77	G5	2
78	G6	2
79	G7	2
80	G8	2
81	G9	2
82	G10	2
83	G11	2
84	G12	2
85	H1	2
86	H2	2
87	H3	2
88	H4	2
89	H5	2
90	H6	2
91	H7	2
92	H8	2
93	H9	2
94	H10	2
95	H11	2
96	H12	2
1	A1	3	1.79531e+06	2651908
2	A2	3	1.54262e+06	1.76239e+06
3	A3	3	1.74016e+06	2.41943e+06
4	A4	3	1.78896e+06	2425572
5	A5	3	1.79434e+06	2.21422e+06
6	A6	3	1.9641e+06	2.4848e+06
7	A7	3	2.03661e+06	2694119
8	A8	3	2.0005e+06	2.5915e+06
9	A9	3	1.96101e+06	2.5362e+06
10	A10	3	1.98221e+06	2624808
11	A11	3	1.97041e+06	2.61726e+06
12	A12	3	2.00021e+06	2801270
13	B1	3	1.89139e+06	2.53196e+06
14	B2	3	1.72587e+06	2392568
15	B3	3	1.69497e+06	2.21834e+06
16	B4	3	1.77158e+06	2.28306e+06
17	B5	3	1.99701e+06	2.77203e+06
18	B6	3	1.99175e+06	2.1793e+06
19	B7	3	2.11412e+06	2.2564e+06
20	B8	3	2.15519e+06	3.05085e+06
21	B9	3	2.02525e+06	2.57027e+06
22	B10	3	2122784	2.70957e+06
23	B11	3	2.02307e+06	2.62889e+06
24	B12	3	1.95342e+06	2.69834e+06
25	C1	3	2005153	2771870
26	C2	3	1.79565e+06	2.32269e+06
27	C3	3	1.68641e+06	2.10727e+06
28	C4	3	1.87221e+06	2.3156e+06
29	C5	3	1.97845e+06	2.42121e+06
30	C6	3	2303806	2.8256e+06
31	C7	3	2.18669e+06	2715697
32	C8	3	2.24821e+06	3024657
33	C9	3	2.22282e+06	2.7814e+06
34	C10	3	2097154	2.75025e+06
35	C11	3	2.03179e+06	2.87255e+06
36	C12	3	1.94013e+06	2.77216e+06
37	D1	3	1885367	2.66038e+06
38	D2	3	2.00067e+06	2.9318e+06
39	D3	3	1.89579e+06	2678216
40	D4	3	1956677	2.60231e+06
41	D5	3	1.93423e+06	2.39852e+06
42	D6	3	2215288	2.72897e+06
43	D7	3	2.17484e+06	2.70574e+06
44	D8	3	2.25058e+06	2.85308e+06
45	D9	3	2.06411e+06	2.6084e+06
46	D10	3	2.09645e+06	2.80072e+06
47	D11	3	2.03094e+06	2.57226e+06
48	D12	3	2.13568e+06	2.94883e+06
49	E1	3	1.8963e+06	2.35726e+06
50	E2	3	1.88329e+06	2.59034e+06
51	E3	3	1.90106e+06	2.46348e+06
52	E4	3	1.79698e+06	2.37347e+06
53	E5	3	1.90388e+06	2498932
54	E6	3	2115726	2.76503e+06
55	E7	3	1.84736e+06	2.39609e+06
56	E8	3	1.87909e+06	2.60905e+06
57	E9	3	1842892	2346429
58	E10	3	1.82822e+06	2.12052e+06
59	E11	3	1.93619e+06	2.55707e+06
60	E12	3	2.03223e+06	2.73718e+06
61	F1	3	1.90971e+06	2.686e+06
62	F2	3	1.8785e+06	2.53308e+06
63	F3	3	1.67017e+06	2.36672e+06
64	F4	3	1.6814e+06	2.20161e+06
65	F5	3	1.67136e+06	1957126
66	F6	3	1585505	2.1133e+06
67	F7	3	1.78644e+06	2.28569e+06
68	F8	3	1.716e+06	2.23574e+06
69	F9	3	1.69906e+06	2.2842e+06
70	F10	3	1.78624e+06	2.42054e+06
71	F11	3	1.73453e+06	2558190
72	F12	3	1.8729e+06	2.7478e+06
73	G1	3
74	G2	3
75	G3	3
76	G4	3
77	G5	3
78	G6	3
79	G7	3
80	G8	3
81	G9	3
82	G10	3
83	G11	3
84	G12	3
85	H1	3
86	H2	3
87	H3	3
88	H4	3
89	H5	3
90	H6	3
91	H7	3
92	H8	3
93	H9	3
94	H10	3
95	H11	3
96	H12	3
1	A1	4	1.79729e+06	2630032
2	A2	4	1.5465e+06	1.74874e+06
3	A3	4	1.74131e+06	2.398e+06
4	A4	4	1792421	2.40568e+06
5	A5	4	1.79747e+06	2195132
6	A6	4	1.96607e+06	2.46865e+06
7	A7	4	2037829	2.6752e+06
8	A8	4	2.00185e+06	2.57548e+06
9	A9	4	1.96243e+06	2.516e+06
10	A10	4	1.98269e+06	2.60187e+06
11	A11	4	1.97116e+06	2.59542e+06
12	A12	4	1.99968e+06	2.77592e+06
13	B1	4	1.89415e+06	2.51007e+06
14	B2	4	1.72811e+06	2.37813e+06
15	B3	4	1.69571e+06	2.20248e+06
16	B4	4	1.77244e+06	2.26522e+06
17	B5	4	1.99919e+06	2.75557e+06
18	B6	4	1.99394e+06	2162647
19	B7	4	2115738	2.23644e+06
20	B8	4	2.1571e+06	3.02764e+06
21	B9	4	2026719	2.55312e+06
22	B10	4	2.12258e+06	2.68892e+06
23	B11	4	2.02331e+06	2.61233e+06
24	B12	4	1954201	2.67934e+06
25	C1	4	2007945	2.75696e+06
26	C2	4	1.79939e+06	2309497
27	C3	4	1.6877e+06	2.09259e+06
28	C4	4	1.8733e+06	2.30004e+06
29	C5	4	1.98016e+06	2.40391e+06
30	C6	4	2.30424e+06	2.80495e+06
31	C7	4	2.18958e+06	2699864
32	C8	4	2.24917e+06	3.00693e+06
33	C9	4	2.22358e+06	2758650
34	C10	4	2.09765e+06	2.73105e+06
35	C11	4	2034046	2848080
36	C12	4	1.94021e+06	2.75038e+06
37	D1	4	1.88667e+06	2639890
38	D2	4	2.00244e+06	2.90378e+06
39	D3	4	1.89829e+06	2.65675e+06
40	D4	4	1.95739e+06	2.58092e+06
41	D5	4	1.935e+06	2.38173e+06
42	D6	4	2.218e+06	2.70997e+06
43	D7	4	2.17631e+06	2686964
44	D8	4	2.25169e+06	2831436
45	D9	4	2.06606e+06	2.58838e+06
46	D10	4	2.0974e+06	2.77562e+06
47	D11	4	2.03223e+06	2.54745e+06
48	D12	4	2134505	2.92053e+06
49	E1	4	1.90044e+06	2.33531e+06
50	E2	4	1.88687e+06	2.57259e+06
51	E3	4	1905042	2.44722e+06
52	E4	4	1.79835e+06	2359387
53	E5	4	1.90673e+06	2.48423e+06
54	E6	4	2.1171e+06	2752374
55	E7	4	1.84813e+06	2386212
56	E8	4	1.88018e+06	2.59396e+06
57	E9	4	1.84532e+06	2.33047e+06
58	E10	4	1.82933e+06	2.10492e+06
59	E11	4	1.93917e+06	2.54191e+06
60	E12	4	2.03298e+06	2.71762e+06
61	F1	4	1.91368e+06	2.66876e+06
62	F2	4	1882285	2507758
63	F3	4	1.67275e+06	2353177
64	F4	4	1.68376e+06	2.18673e+06
65	F5	4	1.674e+06	1.94255e+06
66	F6	4	1.58648e+06	2.10144e+06
67	F7	4	1787976	2.27201e+06
68	F8	4	1.71951e+06	2.22425e+06
69	F9	4	1.701e+06	2.26526e+06
70	F10	4	1.78815e+06	2398383
71	F11	4	1.73884e+06	2.54008e+06
72	F12	4	1.8737e+06	2.72625e+06
73	G1	4
74	G2	4
75	G3	4
76	G4	4
77	G5	4
78	G6	4
79	G7	4
80	G8	4
81	G9	4
82	G10	4
83	G11	4
84	G12	4
85	H1	4
86	H2	4
87	H3	4
88	H4	4
89	H5	4
90	H6	4
91	H7	4
92	H8	4
93	H9	4
94	H10	4
95	H11	4
96	H12	4
1	A1	5	1.79963e+06	2.60841e+06
2	A2	5	1.54965e+06	1.73546e+06
3	A3	5	1.74266e+06	2379832
4	A4	5	1.79345e+06	2385904
5	A5	5	1.80223e+06	2.17741e+06
6	A6	5	1.96653e+06	2.45087e+06
7	A7	5	2.0384e+06	2656905
8	A8	5	2.00422e+06	2.5585e+06
9	A9	5	1963648	2.49716e+06
10	A10	5	1983871	2.58054e+06
11	A11	5	1970354	2.57462e+06
12	A12	5	1.9981e+06	2.74956e+06
13	B1	5	1.8976e+06	2489979
14	B2	5	1.7311e+06	2362597
15	B3	5	1.69661e+06	2186822
16	B4	5	1774443	2249446
17	B5	5	1.99979e+06	2.73742e+06
18	B6	5	1.99742e+06	2.14324e+06
19	B7	5	2.11694e+06	2.2178e+06
20	B8	5	2.15761e+06	3.00949e+06
21	B9	5	2.02684e+06	2.53521e+06
22	B10	5	2123197	2.67201e+06
23	B11	5	2.02312e+06	2.59065e+06
24	B12	5	1.95286e+06	2.66312e+06
25	C1	5	2009522	2.74166e+06
26	C2	5	1801777	2.29221e+06
27	C3	5	1.68985e+06	2.07746e+06
28	C4	5	1.87431e+06	2.28556e+06
29	C5	5	1.98141e+06	2388714
30	C6	5	2.30439e+06	2784724
31	C7	5	2.19e+06	2.68521e+06
32	C8	5	2249042	2.98992e+06
33	C9	5	2.22409e+06	2.7371e+06
34	C10	5	2.09903e+06	2.7143e+06
35	C11	5	2.03438e+06	2.82923e+06
36	C12	5	1.93974e+06	2.72945e+06
37	D1	5	1.88751e+06	2.62056e+06
38	D2	5	2003081	2.87888e+06
39	D3	5	1.90005e+06	2.63795e+06
40	D4	5	1.95714e+06	2561630
41	D5	5	1.93695e+06	2.36749e+06
42	D6	5	2.21926e+06	2694107
43	D7	5	2.17718e+06	2.6699e+06
44	D8	5	2.25171e+06	2.81558e+06
45	D9	5	2.06626e+06	2.56855e+06
46	D10	5	2.09808e+06	2.75244e+06
47	D11	5	2.03258e+06	2.52473e+06
48	D12	5	2133989	2.89388e+06
49	E1	5	1.90117e+06	2.31651e+06
50	E2	5	1888664	2.55529e+06
51	E3	5	1.90675e+06	2.43097e+06
52	E4	5	1.80031e+06	2.34681e+06
53	E5	5	1909155	2.46918e+06
54	E6	5	2.11761e+06	2.73669e+06
55	E7	5	1.84974e+06	2.37518e+06
56	E8	5	1.88055e+06	2581889
57	E9	5	1.84459e+06	2.3164e+06
58	E10	5	1.82925e+06	2.08888e+06
59	E11	5	1.93957e+06	2.52613e+06
60	E12	5	2.03417e+06	2.69725e+06
61	F1	5	1.9157e+06	2.65217e+06
62	F2	5	1.88453e+06	2.48639e+06
63	F3	5	1.67504e+06	2340173
64	F4	5	1.68669e+06	2.17368e+06
65	F5	5	1.67457e+06	1.92977e+06
66	F6	5	1.58724e+06	2.08962e+06
67	F7	5	1.78783e+06	2261224
68	F8	5	1.72228e+06	2211288
69	F9	5	1701349	2250504
70	F10	5	1.79073e+06	2.37804e+06
71	F11	5	1.74079e+06	2.52088e+06
72	F12	5	1.8749e+06	2703337
73	G1	5
74	G2	5
75	G3	5
76	G4	5
77	G5	5
78	G6	5
79	G7	5
80	G8	5
81	G9	5
82	G10	5
83	G11	5
84	G12	5
85	H1	5
86	H2	5
87	H3	5
88	H4	5
89	H5	5
90	H6	5
91	H7	5
92	H8	5
93	H9	5
94	H10	5
95	H11	5
96	H12	5
1	A1	6	1.801e+06	2589811
2	A2	6	1.55232e+06	1.72059e+06
3	A3	6	1.74462e+06	2.36498e+06
4	A4	6	1.79534e+06	2.36998e+06
5	A5	6	1.80352e+06	2.16378e+06
6	A6	6	1966743	2437432
7	A7	6	2039498	2642872
8	A8	6	2.00527e+06	2.54199e+06
9	A9	6	1.96471e+06	2480367
10	A10	6	1.98388e+06	2.56407e+06
11	A11	6	1.97007e+06	2553441
12	A12	6	1995266	2.72862e+06
13	B1	6	1.89859e+06	2473301
14	B2	6	1.73345e+06	2.34745e+06
15	B3	6	1.69872e+06	2173516
16	B4	6	1.77464e+06	2.23552e+06
17	B5	6	2002651	2.72422e+06
18	B6	6	1.99892e+06	2.12832e+06
19	B7	6	2.11792e+06	2.20143e+06
20	B8	6	2.15844e+06	2.99404e+06
21	B9	6	2.02623e+06	2.51741e+06
22	B10	6	2.12307e+06	2658266
23	B11	6	2.02335e+06	2.57415e+06
24	B12	6	1.95234e+06	2.64537e+06
25	C1	6	2.01025e+06	2724853
26	C2	6	1.80266e+06	2282368
27	C3	6	1.69056e+06	2.06504e+06
28	C4	6	1.87484e+06	2.27283e+06
29	C5	6	1982469	2.37542e+06
30	C6	6	2304770	2.76784e+06
31	C7	6	2.19178e+06	2.66982e+06
32	C8	6	2.24945e+06	2.97373e+06
33	C9	6	2.22406e+06	2.71952e+06
34	C10	6	2.10066e+06	2.698e+06
35	C11	6	2.03538e+06	2.81175e+06
36	C12	6	1.93927e+06	2.7107e+06
37	D1	6	1.88751e+06	2.60254e+06
38	D2	6	2.00284e+06	2.86043e+06
39	D3	6	1.90162e+06	2.62168e+06
40	D4	6	1.9567e+06	2.54595e+06
41	D5	6	1.9378e+06	2.35467e+06
42	D6	6	2.21925e+06	2680785
43	D7	6	2176699	2.6534e+06
44	D8	6	2252102	2.80139e+06
45	D9	6	2.06649e+06	2550678
46	D10	6	2.0963e+06	2.73465e+06
47	D11	6	2.03196e+06	2.50438e+06
48	D12	6	2.13394e+06	2.87146e+06
49	E1	6	1.90178e+06	2.3023e+06
50	E2	6	1.89088e+06	2.54209e+06
51	E3	6	1908728	2.42193e+06
52	E4	6	1.80058e+06	2338739
53	E5	6	1.90955e+06	2.4619e+06
54	E6	6	2.11761e+06	2.72395e+06
55	E7	6	1.8498e+06	2.36134e+06
56	E8	6	1.88318e+06	2.57232e+06
57	E9	6	1.84422e+06	2.30448e+06
58	E10	6	1.8289e+06	2.07895e+06
59	E11	6	1.94039e+06	2.5153e+06
60	E12	6	2.03416e+06	2.6831e+06
61	F1	6	1.91586e+06	2.64167e+06
62	F2	6	1.88552e+06	2.46633e+06
63	F3	6	1.6759e+06	2331985
64	F4	6	1.68711e+06	2.16399e+06
65	F5	6	1.67591e+06	1.92269e+06
66	F6	6	1587188	2.07993e+06
67	F7	6	1.78774e+06	2.2535e+06
68	F8	6	1.724e+06	2.20505e+06
69	F9	6	1.70156e+06	2.23736e+06
70	F10	6	1.79115e+06	2.36091e+06
71	F11	6	1.74136e+06	2.50443e+06
72	F12	6	1.87539e+06	2.68965e+06
73	G1	6
74	G2	6
75	G3	6
76	G4	6
77	G5	6
78	G6	6
79	G7	6
80	G8	6
81	G9	6
82	G10	6
83	G11	6
84	G12	6
85	H1	6
86	H2	6
87	H3	6
88	H4	6
89	H5	6
90	H6	6
91	H7	6
92	H8	6
93	H9	6
94	H10	6
95	H11	6
96	H12	6
1	A1	7	1.80167e+06	2572842
2	A2	7	1.55416e+06	1.70794e+06
3	A3	7	1.74531e+06	2.35011e+06
4	A4	7	1.79642e+06	2355700
5	A5	7	1804119	2.15201e+06
6	A6	7	1.96794e+06	2.42507e+06
7	A7	7	2.041e+06	2.62666e+06
8	A8	7	2.00683e+06	2.52731e+06
9	A9	7	1.96483e+06	2.46474e+06
10	A10	7	1.98365e+06	2544049
11	A11	7	1.97056e+06	2.53546e+06
12	A12	7	1994578	2.71003e+06
13	B1	7	1.8994e+06	2.45681e+06
14	B2	7	1.73452e+06	2.33565e+06
15	B3	7	1700458	2.16138e+06
16	B4	7	1.77416e+06	2.22269e+06
17	B5	7	2.00515e+06	2.71079e+06
18	B6	7	1.99905e+06	2.11412e+06
19	B7	7	2.11833e+06	2.18615e+06
20	B8	7	2.15989e+06	2.97739e+06
21	B9	7	2.02625e+06	2.50388e+06
22	B10	7	2.12253e+06	2643650
23	B11	7	2.0232e+06	2.55979e+06
24	B12	7	1.95245e+06	2.63102e+06
25	C1	7	2.01054e+06	2708053
26	C2	7	1.80327e+06	2.27112e+06
27	C3	7	1.69103e+06	2.05384e+06
28	C4	7	1.87526e+06	2260890
29	C5	7	1.98427e+06	2.3622e+06
30	C6	7	2.30457e+06	2.75523e+06
31	C7	7	2.19407e+06	2.65641e+06
32	C8	7	2.24964e+06	2.9584e+06
33	C9	7	2.22347e+06	2.70372e+06
34	C10	7	2.1008e+06	2.68159e+06
35	C11	7	2.03516e+06	2.79398e+06
36	C12	7	1.93882e+06	2.69347e+06
37	D1	7	1.888e+06	2.59112e+06
38	D2	7	2.00259e+06	2.84707e+06
39	D3	7	1.90197e+06	2.61132e+06
40	D4	7	1.95624e+06	2535432
41	D5	7	1.93901e+06	2347323
42	D6	7	2.21908e+06	2.67264e+06
43	D7	7	2.17644e+06	2646505
44	D8	7	2.25248e+06	2.79258e+06
45	D9	7	2068520	2536581
46	D10	7	2.09592e+06	2718296
47	D11	7	2.03187e+06	2.48581e+06
48	D12	7	2133492	2.85175e+06
49	E1	7	1.90284e+06	2.29228e+06
50	E2	7	1.8917e+06	2.53688e+06
51	E3	7	1.91096e+06	2.41661e+06
52	E4	7	1.80165e+06	2333540
53	E5	7	1.9104e+06	2457103
54	E6	7	2.11803e+06	2.71493e+06
55	E7	7	1.84938e+06	2354445
56	E8	7	1.88396e+06	2.56408e+06
57	E9	7	1.84477e+06	2.29882e+06
58	E10	7	1.82817e+06	2.07182e+06
59	E11	7	1940961	2.50959e+06
60	E12	7	2.03368e+06	2.67456e+06
61	F1	7	1.91683e+06	2.63534e+06
62	F2	7	1888694	2.44938e+06
63	F3	7	1.67712e+06	2.32748e+06
64	F4	7	1.6876e+06	2.16157e+06
65	F5	7	1.67748e+06	1917688
66	F6	7	1.5872e+06	2.07483e+06
67	F7	7	1.78904e+06	2246189
68	F8	7	1.72555e+06	2201706
69	F9	7	1.70347e+06	2.22737e+06
70	F10	7	1.79139e+06	2348393
71	F11	7	1.74198e+06	2.49437e+06
72	F12	7	1876729	2677903
73	G1	7
74	G2	7
75	G3	7
76	G4	7
77	G5	7
78	G6	7
79	G7	7
80	G8	7
81	G9	7
82	G10	7
83	G11	7
84	G12	7
85	H1	7
86	H2	7
87	H3	7
88	H4	7
89	H5	7
90	H6	7
91	H7	7
92	H8	7
93	H9	7
94	H10	7
95	H11	7
96	H12	7
1	A1	8	1.80182e+06	2.55658e+06
2	A2	8	1.55442e+06	1.6987e+06
3	A3	8	1.74674e+06	2.3358e+06
4	A4	8	1796387	2.3431e+06
5	A5	8	1.80765e+06	2139880
6	A6	8	1.96963e+06	2.41538e+06
7	A7	8	2.04139e+06	2.6128e+06
8	A8	8	2.00733e+06	2515232
9	A9	8	1.9659e+06	2.44981e+06
10	A10	8	1983447	2.52759e+06
11	A11	8	1.97003e+06	2.52046e+06
12	A12	8	1.9948e+06	2.6922e+06
13	B1	8	1.89991e+06	2.44292e+06
14	B2	8	1.73578e+06	2.32539e+06
15	B3	8	1.70144e+06	2.15084e+06
16	B4	8	1.77302e+06	2.20987e+06
17	B5	8	2.00608e+06	2.70103e+06
18	B6	8	2000454	2.10266e+06
19	B7	8	2120265	2.17105e+06
20	B8	8	2.16049e+06	2.96326e+06
21	B9	8	2.02808e+06	2.4914e+06
22	B10	8	2.12224e+06	2.63215e+06
23	B11	8	2.0231e+06	2.54711e+06
24	B12	8	1.95098e+06	2.61683e+06
25	C1	8	2.01255e+06	2.69379e+06
26	C2	8	1.80341e+06	2261287
27	C3	8	1.69215e+06	2.0435e+06
28	C4	8	1.87675e+06	2.24818e+06
29	C5	8	1.98522e+06	2.35308e+06
30	C6	8	2.30465e+06	2.74139e+06
31	C7	8	2194681	2.64624e+06
32	C8	8	2250117	2944003
33	C9	8	2.22227e+06	2.68722e+06
34	C10	8	2.0997e+06	2.66873e+06
35	C11	8	2034354	2.77922e+06
36	C12	8	1.93837e+06	2.67904e+06
37	D1	8	1888575	2582213
38	D2	8	2.00253e+06	2842399
39	D3	8	1902328	2.60796e+06
40	D4	8	1.95608e+06	2.53235e+06
41	D5	8	1.94008e+06	2345984
42	D6	8	2.21739e+06	2671375
43	D7	8	2.17699e+06	2643243
44	D8	8	2.25202e+06	2.78724e+06
45	D9	8	2.06851e+06	2.52616e+06
46	D10	8	2097293	2.70677e+06
47	D11	8	2033236	2.47235e+06
48	D12	8	2.13222e+06	2.83925e+06
49	E1	8	1.90437e+06	2.29114e+06
50	E2	8	1.89144e+06	2.537e+06
51	E3	8	1.91156e+06	2.41679e+06
52	E4	8	1.80354e+06	2.33372e+06
53	E5	8	1910143	2454592
54	E6	8	2.11771e+06	2.71354e+06
55	E7	8	1.84907e+06	2353776
56	E8	8	1.88281e+06	2562722
57	E9	8	1.84406e+06	2.29801e+06
58	E10	8	1826389	2.07055e+06
59	E11	8	1.94111e+06	2507821
60	E12	8	2.03304e+06	2673340
61	F1	8	1.91771e+06	2634165
62	F2	8	1.89157e+06	2443954
63	F3	8	1678199	2.32742e+06
64	F4	8	1.68843e+06	2161623
65	F5	8	1.6776e+06	1.91783e+06
66	F6	8	1.5873e+06	2074329
67	F7	8	1.79046e+06	2.24584e+06
68	F8	8	1.72487e+06	2.20117e+06
69	F9	8	1.70436e+06	2.21987e+06
70	F10	8	1.79071e+06	2.33869e+06
71	F11	8	1.74262e+06	2485852
72	F12	8	1.87547e+06	2.66707e+06
73	G1	8
74	G2	8
75	G3	8
76	G4	8
77	G5	8
78	G6	8
79	G7	8
80	G8	8
81	G9	8
82	G10	8
83	G11	8
84	G12	8
85	H1	8
86	H2	8
87	H3	8
88	H4	8
89	H5	8
90	H6	8
91	H7	8
92	H8	8
93	H9	8
94	H10	8
95	H11	8
96	H12	8
1	A1	9	1.80318e+06	2.54705e+06
2	A2	9	1.55501e+06	1.69305e+06
3	A3	9	1.747e+06	2.32457e+06
4	A4	9	1796849	2.33382e+06
5	A5	9	1.80851e+06	2.13152e+06
6	A6	9	1.97147e+06	2.4063e+06
7	A7	9	2.04169e+06	2.60276e+06
8	A8	9	2.00794e+06	2.5058e+06
9	A9	9	1967461	2437412
10	A10	9	1.98374e+06	2.51814e+06
11	A11	9	1.96973e+06	2.50393e+06
12	A12	9	1.99302e+06	2.67676e+06
13	B1	9	1.90123e+06	2.433e+06
14	B2	9	1.73657e+06	2.31869e+06
15	B3	9	1.70135e+06	2.14463e+06
16	B4	9	1.77305e+06	2.20176e+06
17	B5	9	2.00758e+06	2693273
18	B6	9	2.00132e+06	2091852
19	B7	9	2.12069e+06	2.15886e+06
20	B8	9	2162239	2.95107e+06
21	B9	9	2.02868e+06	2481787
22	B10	9	2.12292e+06	2.62348e+06
23	B11	9	2.02288e+06	2537039
24	B12	9	1.95044e+06	2603927
25	C1	9	2.01363e+06	2.68259e+06
26	C2	9	1.80542e+06	2254843
27	C3	9	1.6925e+06	2.03659e+06
28	C4	9	1.87693e+06	2239857
29	C5	9	1.9853e+06	2.34221e+06
30	C6	9	2.30524e+06	2.72961e+06
31	C7	9	2194270	2.63813e+06
32	C8	9	2.24944e+06	2936695
33	C9	9	2.22214e+06	2671675
34	C10	9	2.09919e+06	2.65772e+06
35	C11	9	2034143	2.76632e+06
36	C12	9	1.93816e+06	2.667e+06
37	D1	9	1.88974e+06	2.58115e+06
38	D2	9	2.00273e+06	2843693
39	D3	9	1.90538e+06	2609044
40	D4	9	1.95724e+06	2532859
41	D5	9	1.93969e+06	2.3479e+06
42	D6	9	2.21776e+06	2.67396e+06
43	D7	9	2.17694e+06	2.64578e+06
44	D8	9	2.25218e+06	2.78938e+06
45	D9	9	2.06731e+06	2521890
46	D10	9	2.0984e+06	2699752
47	D11	9	2.0336e+06	2.46682e+06
48	D12	9	2.13022e+06	2.83179e+06
49	E1	9	1.90542e+06	2298102
50	E2	9	1.8917e+06	2543912
51	E3	9	1.91219e+06	2.42612e+06
52	E4	9	1.80362e+06	2.34244e+06
53	E5	9	1.90965e+06	2.45618e+06
54	E6	9	2.11795e+06	2.71673e+06
55	E7	9	1.84897e+06	2.3571e+06
56	E8	9	1882551	2.56597e+06
57	E9	9	1.84316e+06	2301509
58	E10	9	1.8263e+06	2074495
59	E11	9	1.94145e+06	2511340
60	E12	9	2.03262e+06	2.67806e+06
61	F1	9	1.91825e+06	2.63827e+06
62	F2	9	1.89235e+06	2.44572e+06
63	F3	9	1.67938e+06	2.33418e+06
64	F4	9	1.6885e+06	2166012
65	F5	9	1.67822e+06	1.92632e+06
66	F6	9	1.58728e+06	2.07955e+06
67	F7	9	1.79047e+06	2.25322e+06
68	F8	9	1.72495e+06	2205463
69	F9	9	1.70445e+06	2218814
70	F10	9	1.7906e+06	2.3356e+06
71	F11	9	1.74308e+06	2484392
72	F12	9	1874726	2.66238e+06
73	G1	9
74	G2	9
75	G3	9
76	G4	9
77	G5	9
78	G6	9
79	G7	9
80	G8	9
81	G9	9
82	G10	9
83	G11	9
84	G12	9
85	H1	9
86	H2	9
87	H3	9
88	H4	9
89	H5	9
90	H6	9
91	H7	9
92	H8	9
93	H9	9
94	H10	9
95	H11	9
96	H12	9
1	A1	10	1.80472e+06	2539430
2	A2	10	1557997	1.68707e+06
3	A3	10	1.74792e+06	2.32143e+06
4	A4	10	1.79824e+06	2.32656e+06
5	A5	10	1810947	2.12514e+06
6	A6	10	1.97271e+06	2.40089e+06
7	A7	10	2.04226e+06	2595797
8	A8	10	2.0095e+06	2.50058e+06
9	A9	10	1.96871e+06	2430698
10	A10	10	1.98412e+06	2.50859e+06
11	A11	10	1.97026e+06	2.49678e+06
12	A12	10	1.99256e+06	2.66907e+06
13	B1	10	1.9029e+06	2.42592e+06
14	B2	10	1.7369e+06	2316843
15	B3	10	1.7023e+06	2.1423e+06
16	B4	10	1.77541e+06	2.19772e+06
17	B5	10	2.00907e+06	2.68711e+06
18	B6	10	2.00248e+06	2.0864e+06
19	B7	10	2121422	2.1519e+06
20	B8	10	2163593	2.94316e+06
21	B9	10	2.02973e+06	2.47592e+06
22	B10	10	2124883	2.61488e+06
23	B11	10	2.02302e+06	2.53111e+06
24	B12	10	1.95102e+06	2.59602e+06
25	C1	10	2.01499e+06	2.67633e+06
26	C2	10	1.80869e+06	2.24955e+06
27	C3	10	1.69332e+06	2.03121e+06
28	C4	10	1.87738e+06	2232833
29	C5	10	1.9859e+06	2.3363e+06
30	C6	10	2.30545e+06	2.7248e+06
31	C7	10	2.19453e+06	2630389
32	C8	10	2.24908e+06	2.92952e+06
33	C9	10	2.22373e+06	2663255
34	C10	10	2.09941e+06	2.64921e+06
35	C11	10	2.03523e+06	2.75629e+06
36	C12	10	1.93868e+06	2655759
37	D1	10	1.88976e+06	2.58842e+06
38	D2	10	2.00443e+06	2.85559e+06
39	D3	10	1.90758e+06	2.62001e+06
40	D4	10	1958756	2.54087e+06
41	D5	10	1.93946e+06	2.36241e+06
42	D6	10	2.22176e+06	2.68881e+06
43	D7	10	2.17721e+06	2.66536e+06
44	D8	10	2.2546e+06	2.80994e+06
45	D9	10	2.06659e+06	2.522e+06
46	D10	10	2099540	2.69974e+06
47	D11	10	2.03506e+06	2466680
48	D12	10	2.12989e+06	2.83091e+06
49	E1	10	1.90574e+06	2.32426e+06
50	E2	10	1893287	2.56897e+06
51	E3	10	1.91311e+06	2.45667e+06
52	E4	10	1.80354e+06	2.369e+06
53	E5	10	1.90971e+06	2.46996e+06
54	E6	10	2120427	2.7306e+06
55	E7	10	1.85022e+06	2.37082e+06
56	E8	10	1.88393e+06	2.57956e+06
57	E9	10	1.84308e+06	2.32211e+06
58	E10	10	1.82833e+06	2.09579e+06
59	E11	10	1.94405e+06	2.5348e+06
60	E12	10	2.03237e+06	2.69931e+06
61	F1	10	1.92008e+06	2.66425e+06
62	F2	10	1.89375e+06	2.46063e+06
63	F3	10	1.68023e+06	2358549
64	F4	10	1688337	2.18898e+06
65	F5	10	1678841	1.95151e+06
66	F6	10	1.58805e+06	2102337
67	F7	10	1.79019e+06	2.27356e+06
68	F8	10	1.72759e+06	2.22935e+06
69	F9	10	1.70523e+06	2.22286e+06
70	F10	10	1.79225e+06	2.33765e+06
71	F11	10	1.74589e+06	2.48801e+06
72	F12	10	1.87488e+06	2.66448e+06
73	G1	10
74	G2	10
75	G3	10
76	G4	10
77	G5	10
78	G6	10
79	G7	10
80	G8	10
81	G9	10
82	G10	10
83	G11	10
84	G12	10
85	H1	10
86	H2	10
87	H3	10
88	H4	10
89	H5	10
90	H6	10
91	H7	10
92	H8	10
93	H9	10
94	H10	10
95	H11	10
96	H12	10
1	A1	11	1.8069e+06	2538539
2	A2	11	1.55912e+06	1.68635e+06
3	A3	11	1.74888e+06	2320888
4	A4	11	1.8012e+06	2.32534e+06
5	A5	11	1.81543e+06	2.12421e+06
6	A6	11	1.97468e+06	2.39986e+06
7	A7	11	2.04331e+06	2.59361e+06
8	A8	11	2010947	2.49946e+06
9	A9	11	1.97035e+06	2.42638e+06
10	A10	11	1.98602e+06	2.50126e+06
11	A11	11	1.97061e+06	2492169
12	A12	11	1.99295e+06	2659994
13	B1	11	1.90518e+06	2424550
14	B2	11	1739036	2.31689e+06
15	B3	11	1705352	2.14123e+06
16	B4	11	1.77669e+06	2.19739e+06
17	B5	11	2.01209e+06	2684494
18	B6	11	2.00472e+06	2.08228e+06
19	B7	11	2.12129e+06	2.14853e+06
20	B8	11	2164201	2.93903e+06
21	B9	11	2.0305e+06	2.47425e+06
22	B10	11	2.12527e+06	2.61315e+06
23	B11	11	2.02336e+06	2.52769e+06
24	B12	11	1.95191e+06	2.59402e+06
25	C1	11	2.01636e+06	2.67379e+06
26	C2	11	1.80939e+06	2.24745e+06
27	C3	11	1.69369e+06	2.02786e+06
28	C4	11	1.87824e+06	2231695
29	C5	11	1986738	2334800
30	C6	11	2.3067e+06	2.72304e+06
31	C7	11	2.19751e+06	2.62795e+06
32	C8	11	2250174	2.92597e+06
33	C9	11	2224001	2.65746e+06
34	C10	11	2.1005e+06	2.64465e+06
35	C11	11	2.03573e+06	2750071
36	C12	11	1938539	2.647e+06
37	D1	11	1.88999e+06	2.61572e+06
38	D2	11	2.005e+06	2.8874e+06
39	D3	11	1.90876e+06	2653370
40	D4	11	1.95903e+06	2.57229e+06
41	D5	11	1.94035e+06	2404353
42	D6	11	2221177	2735310
43	D7	11	2.178e+06	2.7115e+06
44	D8	11	2255235	2.86184e+06
45	D9	11	2.06649e+06	2528200
46	D10	11	2098833	2.70816e+06
47	D11	11	2.03617e+06	2472523
48	D12	11	2.13107e+06	2.83622e+06
49	E1	11	1.90651e+06	2.38822e+06
50	E2	11	1.89496e+06	2630881
51	E3	11	1.91537e+06	2.52884e+06
52	E4	11	1.80531e+06	2.43048e+06
53	E5	11	1.91041e+06	2.50761e+06
54	E6	11	2.1211e+06	2.77268e+06
55	E7	11	1.85197e+06	2407021
56	E8	11	1.88449e+06	2.61471e+06
57	E9	11	1.84417e+06	2.37037e+06
58	E10	11	1.82837e+06	2.14528e+06
59	E11	11	1.94539e+06	2.58906e+06
60	E12	11	2.03163e+06	2.75024e+06
61	F1	11	1.92084e+06	2.7267e+06
62	F2	11	1.89678e+06	2.50001e+06
63	F3	11	1680323	2414008
64	F4	11	1.68898e+06	2243690
65	F5	11	1.67884e+06	2.00818e+06
66	F6	11	1.58841e+06	2.15038e+06
67	F7	11	1.79004e+06	2.32905e+06
68	F8	11	1.72843e+06	2.28253e+06
69	F9	11	1704337	2.23864e+06
70	F10	11	1.79315e+06	2351995
71	F11	11	1.74747e+06	2.50403e+06
72	F12	11	1875954	2.68206e+06
73	G1	11
74	G2	11
75	G3	11
76	G4	11
77	G5	11
78	G6	11
79	G7	11
80	G8	11
81	G9	11
82	G10	11
83	G11	11
84	G12	11
85	H1	11
86	H2	11
87	H3	11
88	H4	11
89	H5	11
90	H6	11
91	H7	11
92	H8	11
93	H9	11
94	H10	11
95	H11	11
96	H12	11
1	A1	12	1.8078e+06	2542518
2	A2	12	1.56036e+06	1.69095e+06
3	A3	12	1.75018e+06	2.323e+06
4	A4	12	1802306	2328594
5	A5	12	1.81701e+06	2127115
6	A6	12	1.97531e+06	2.40168e+06
7	A7	12	2.04333e+06	2.59519e+06
8	A8	12	2.01127e+06	2.50081e+06
9	A9	12	1971061	2426259
10	A10	12	1.98584e+06	2.50003e+06
11	A11	12	1.97038e+06	2491410
12	A12	12	1.99134e+06	2659149
13	B1	12	1.90643e+06	2.42647e+06
14	B2	12	1.73947e+06	2.31948e+06
15	B3	12	1.70607e+06	2.14349e+06
16	B4	12	1.77659e+06	2.20166e+06
17	B5	12	2.01261e+06	2.68504e+06
18	B6	12	2.00518e+06	2.08232e+06
19	B7	12	2.12139e+06	2.14882e+06
20	B8	12	2.16397e+06	2.93932e+06
21	B9	12	2.03009e+06	2.4754e+06
22	B10	12	2.12514e+06	2.6148e+06
23	B11	12	2.02248e+06	2.52819e+06
24	B12	12	1.95142e+06	2.59428e+06
25	C1	12	2.01643e+06	2.67367e+06
26	C2	12	1.81014e+06	2248191
27	C3	12	1.6946e+06	2.02804e+06
28	C4	12	1879216	2.23326e+06
29	C5	12	1.98762e+06	2335464
30	C6	12	2306547	2723678
31	C7	12	2.19843e+06	2.62872e+06
32	C8	12	2.25283e+06	2926913
33	C9	12	2.2237e+06	2.65568e+06
34	C10	12	2100942	2642407
35	C11	12	2.03601e+06	2.74626e+06
36	C12	12	1.9379e+06	2.64464e+06
37	D1	12	1.88995e+06	2.68024e+06
38	D2	12	2.0053e+06	2.96567e+06
39	D3	12	1.91206e+06	2.73061e+06
40	D4	12	1.95971e+06	2647059
41	D5	12	1.94066e+06	2.49253e+06
42	D6	12	2220269	2.83892e+06
43	D7	12	2.17933e+06	2813297
44	D8	12	2.2534e+06	2.97318e+06
45	D9	12	2067534	2.55154e+06
46	D10	12	2.09874e+06	2.73278e+06
47	D11	12	2.0355e+06	2.49648e+06
48	D12	12	2.13119e+06	2858529
49	E1	12	1.90656e+06	2.5215e+06
50	E2	12	1.89495e+06	2.75761e+06
51	E3	12	1.91637e+06	2.67373e+06
52	E4	12	1.80631e+06	2.5601e+06
53	E5	12	1.91081e+06	2589275
54	E6	12	2.12261e+06	2.86466e+06
55	E7	12	1.85247e+06	2.48065e+06
56	E8	12	1.88443e+06	2.69126e+06
57	E9	12	1.8442e+06	2.47347e+06
58	E10	12	1.82825e+06	2.24498e+06
59	E11	12	1.94602e+06	2.69866e+06
60	E12	12	2.03041e+06	2.85939e+06
61	F1	12	1.92209e+06	2.85597e+06
62	F2	12	1.89709e+06	2.59374e+06
63	F3	12	1.68159e+06	2.52887e+06
64	F4	12	1.68879e+06	2.3555e+06
65	F5	12	1.67957e+06	2.12566e+06
66	F6	12	1.58774e+06	2.2535e+06
67	F7	12	1.78981e+06	2.44062e+06
68	F8	12	1730896	2.38916e+06
69	F9	12	1.70418e+06	2.2777e+06
70	F10	12	1792873	2386443
71	F11	12	1.74756e+06	2544741
72	F12	12	1.87515e+06	2.72389e+06
73	G1	12
74	G2	12
75	G3	12
76	G4	12
77	G5	12
78	G6	12
79	G7	12
80	G8	12
81	G9	12
82	G10	12
83	G11	12
84	G12	12
85	H1	12
86	H2	12
87	H3	12
88	H4	12
89	H5	12
90	H6	12
91	H7	12
92	H8	12
93	H9	12
94	H10	12
95	H11	12
96	H12	12
1	A1	13	1806510	2.55501e+06
2	A2	13	1561445	1.70622e+06
3	A3	13	1.75178e+06	2.33782e+06
4	A4	13	1.80227e+06	2.3445e+06
5	A5	13	1.8188e+06	2138733
6	A6	13	1.97519e+06	2413909
7	A7	13	2.04379e+06	2.60696e+06
8	A8	13	2.01303e+06	2.51104e+06
9	A9	13	1.97116e+06	2.43232e+06
10	A10	13	1.98543e+06	2.50393e+06
11	A11	13	1.97033e+06	2494733
12	A12	13	1.99083e+06	2665362
13	B1	13	1.90558e+06	2.43921e+06
14	B2	13	1.74096e+06	2.33295e+06
15	B3	13	1.70615e+06	2159931
16	B4	13	1.77502e+06	2.21866e+06
17	B5	13	2.01338e+06	2.69341e+06
18	B6	13	2.00577e+06	2090031
19	B7	13	2122005	2.15583e+06
20	B8	13	2.16435e+06	2947417
21	B9	13	2.02911e+06	2.48492e+06
22	B10	13	2.1242e+06	2.62443e+06
23	B11	13	2.02192e+06	2.53701e+06
24	B12	13	1950498	2600021
25	C1	13	2.01714e+06	2.67842e+06
26	C2	13	1.81236e+06	2.25553e+06
27	C3	13	1.69626e+06	2.03435e+06
28	C4	13	1.87976e+06	2.23816e+06
29	C5	13	1.98828e+06	2342458
30	C6	13	2.30616e+06	2.73111e+06
31	C7	13	2.19903e+06	2.6368e+06
32	C8	13	2252725	2.93647e+06
33	C9	13	2223636	2.65753e+06
34	C10	13	2.10156e+06	2.64379e+06
35	C11	13	2.03675e+06	2.74757e+06
36	C12	13	1.93697e+06	2645756
37	D1	13	1.88906e+06	2.81991e+06
38	D2	13	2.00531e+06	3.12757e+06
39	D3	13	1.91319e+06	2.88803e+06
40	D4	13	1.95835e+06	2.80098e+06
41	D5	13	1.94218e+06	2.67368e+06
42	D6	13	2.21945e+06	3.04496e+06
43	D7	13	2.17947e+06	3.01775e+06
44	D8	13	2.25287e+06	3.19385e+06
45	D9	13	2.06801e+06	2609612
46	D10	13	2.10007e+06	2797437
47	D11	13	2.0339e+06	2.56147e+06
48	D12	13	2.13129e+06	2916611
49	E1	13	1.90606e+06	2.78848e+06
50	E2	13	1894455	3.01015e+06
51	E3	13	1.91615e+06	2.95073e+06
52	E4	13	1.80535e+06	2.81108e+06
53	E5	13	1.91083e+06	2.75102e+06
54	E6	13	2.12333e+06	3043341
55	E7	13	1.85185e+06	2.63398e+06
56	E8	13	1882748	2.84495e+06
57	E9	13	1.84319e+06	2.67464e+06
58	E10	13	1.8292e+06	2.44346e+06
59	E11	13	1945532	2.91603e+06
60	E12	13	2.03002e+06	3075031
61	F1	13	1.92264e+06	3.10561e+06
62	F2	13	1896777	2.78427e+06
63	F3	13	1.68246e+06	2.75006e+06
64	F4	13	1.68857e+06	2.57263e+06
65	F5	13	1678952	2.35534e+06
66	F6	13	1.58756e+06	2454683
67	F7	13	1789675	2.65729e+06
68	F8	13	1.7335e+06	2.60055e+06
69	F9	13	1.70574e+06	2361506
70	F10	13	1.79268e+06	2.46895e+06
71	F11	13	1.74816e+06	2.63183e+06
72	F12	13	1.87484e+06	2.81092e+06
73	G1	13
74	G2	13
75	G3	13
76	G4	13
77	G5	13
78	G6	13
79	G7	13
80	G8	13
81	G9	13
82	G10	13
83	G11	13
84	G12	13
85	H1	13
86	H2	13
87	H3	13
88	H4	13
89	H5	13
90	H6	13
91	H7	13
92	H8	13
93	H9	13
94	H10	13
95	H11	13
96	H12	13
1	A1	14	1.80672e+06	2600264
2	A2	14	1.56274e+06	1.74454e+06
3	A3	14	1.75207e+06	2.37753e+06
4	A4	14	1.80316e+06	2.38605e+06
5	A5	14	1.81938e+06	2.17288e+06
6	A6	14	1975098	2445210
7	A7	14	2.04409e+06	2.6384e+06
8	A8	14	2.01435e+06	2.54097e+06
9	A9	14	1.97164e+06	2452933
10	A10	14	1.98575e+06	2.52393e+06
11	A11	14	1.97049e+06	2511702
12	A12	14	1990681	2678834
13	B1	14	1.90507e+06	2.47424e+06
14	B2	14	1.74313e+06	2.37342e+06
15	B3	14	1.70664e+06	2201078
16	B4	14	1.77496e+06	2.25715e+06
17	B5	14	2.01409e+06	2.72217e+06
18	B6	14	2.00627e+06	2.11676e+06
19	B7	14	2.122e+06	2.18028e+06
20	B8	14	2.1659e+06	2973428
21	B9	14	2.02919e+06	2.51396e+06
22	B10	14	2.12396e+06	2.65317e+06
23	B11	14	2021637	2.56504e+06
24	B12	14	1.95013e+06	2.62583e+06
25	C1	14	2017781	2.70109e+06
26	C2	14	1.81311e+06	2.27694e+06
27	C3	14	1.69728e+06	2054159
28	C4	14	1879948	2259607
29	C5	14	1.98818e+06	2.36711e+06
30	C6	14	2306299	2757118
31	C7	14	2.1998e+06	2.66292e+06
32	C8	14	2.25188e+06	2961828
33	C9	14	2.22307e+06	2.67203e+06
34	C10	14	2101596	2.65589e+06
35	C11	14	2.03712e+06	2.7612e+06
36	C12	14	1.93643e+06	2.65554e+06
37	D1	14	1.88881e+06	3.08479e+06
38	D2	14	2.00624e+06	3435972
39	D3	14	1.91335e+06	3.18779e+06
40	D4	14	1.95827e+06	3094243
41	D5	14	1.94222e+06	3.01246e+06
42	D6	14	2.21963e+06	3.42527e+06
43	D7	14	2.18023e+06	3.39608e+06
44	D8	14	2253914	3.60218e+06
45	D9	14	2069290	2.7263e+06
46	D10	14	2099482	2.93063e+06
47	D11	14	2.03314e+06	2.69374e+06
48	D12	14	2.13086e+06	3044269
49	E1	14	1.90527e+06	3.26699e+06
50	E2	14	1.89467e+06	3.46619e+06
51	E3	14	1.9162e+06	3.44989e+06
52	E4	14	1.80475e+06	3.26455e+06
53	E5	14	1.91204e+06	3.05991e+06
54	E6	14	2.1225e+06	3.38478e+06
55	E7	14	1.8515e+06	2.92537e+06
56	E8	14	1.88227e+06	3.14044e+06
57	E9	14	1.84289e+06	3048747
58	E10	14	1.82942e+06	2.81551e+06
59	E11	14	1945670	3316276
60	E12	14	2030304	3480311
61	F1	14	1.92265e+06	3.56023e+06
62	F2	14	1.89792e+06	3137326
63	F3	14	1.68354e+06	3.15644e+06
64	F4	14	1.68881e+06	2.97013e+06
65	F5	14	1.67842e+06	2.76923e+06
66	F6	14	1.58811e+06	2.81901e+06
67	F7	14	1.79011e+06	3.05136e+06
68	F8	14	1.73409e+06	2.98525e+06
69	F9	14	1.70605e+06	2.53015e+06
70	F10	14	1.79338e+06	2.6377e+06
71	F11	14	1.74844e+06	2.81431e+06
72	F12	14	1875991	2.99108e+06
73	G1	14
74	G2	14
75	G3	14
76	G4	14
77	G5	14
78	G6	14
79	G7	14
80	G8	14
81	G9	14
82	G10	14
83	G11	14
84	G12	14
85	H1	14
86	H2	14
87	H3	14
88	H4	14
89	H5	14
90	H6	14
91	H7	14
92	H8	14
93	H9	14
94	H10	14
95	H11	14
96	H12	14
1	A1	15	1.81022e+06	2697820
2	A2	15	1.56391e+06	1.82516e+06
3	A3	15	1753289	2.46488e+06
4	A4	15	1.80419e+06	2.47327e+06
5	A5	15	1.82213e+06	2.24695e+06
6	A6	15	1.97634e+06	2.51331e+06
7	A7	15	2.04483e+06	2.71178e+06
8	A8	15	2.01513e+06	2610351
9	A9	15	1.9716e+06	2.50146e+06
10	A10	15	1.98655e+06	2.56976e+06
11	A11	15	1.9705e+06	2.55745e+06
12	A12	15	1.98882e+06	2.72445e+06
13	B1	15	1905570	2555867
14	B2	15	1.74384e+06	2459905
15	B3	15	1.70719e+06	2.28259e+06
16	B4	15	1.77725e+06	2.34645e+06
17	B5	15	2.01776e+06	2.78163e+06
18	B6	15	2.0061e+06	2178359
19	B7	15	2.12268e+06	2.24004e+06
20	B8	15	2.1666e+06	3.03031e+06
21	B9	15	2.03148e+06	2.58128e+06
22	B10	15	2.12501e+06	2.71808e+06
23	B11	15	2021554	2628770
24	B12	15	1.95004e+06	2.68507e+06
25	C1	15	2018277	2750169
26	C2	15	1815587	2.3255e+06
27	C3	15	1.69726e+06	2.09742e+06
28	C4	15	1879735	2.30569e+06
29	C5	15	1.98816e+06	2.42443e+06
30	C6	15	2.30676e+06	2.82186e+06
31	C7	15	2.19979e+06	2.72105e+06
32	C8	15	2.25103e+06	3.02076e+06
33	C9	15	2.22177e+06	2.71215e+06
34	C10	15	2.10211e+06	2.68995e+06
35	C11	15	2.037e+06	2.79742e+06
36	C12	15	1.93568e+06	2685996
37	D1	15	1.88983e+06	3.56541e+06
38	D2	15	2.00623e+06	3.9909e+06
39	D3	15	1.9142e+06	3.72055e+06
40	D4	15	1.96055e+06	3619564
41	D5	15	1.94109e+06	3.5994e+06
42	D6	15	2222376	4094789
43	D7	15	2.18123e+06	4057720
44	D8	15	2254580	4.31429e+06
45	D9	15	2067161	2959869
46	D10	15	2.09911e+06	3190005
47	D11	15	2.03289e+06	2953482
48	D12	15	2.12883e+06	3.29429e+06
49	E1	15	1.90338e+06	4062616
50	E2	15	1.8963e+06	4234961
51	E3	15	1.91815e+06	4277286
52	E4	15	1805119	4017454
53	E5	15	1.91219e+06	3.60617e+06
54	E6	15	2.12003e+06	3.98886e+06
55	E7	15	1.85153e+06	3.44161e+06
56	E8	15	1.88375e+06	3.6612e+06
57	E9	15	1.84324e+06	3687191
58	E10	15	1.82915e+06	3.45164e+06
59	E11	15	1.94826e+06	4.00631e+06
60	E12	15	2030034	4.18163e+06
61	F1	15	1.92406e+06	4323808
62	F2	15	1.8991e+06	3.72935e+06
63	F3	15	1.6845e+06	3.83696e+06
64	F4	15	1.69029e+06	3.63443e+06
65	F5	15	1.67828e+06	3.46194e+06
66	F6	15	1.58674e+06	3.43187e+06
67	F7	15	1792411	3.71867e+06
68	F8	15	1.73479e+06	3.63366e+06
69	F9	15	1.70702e+06	2.84539e+06
70	F10	15	1.79305e+06	2.95286e+06
71	F11	15	1.74999e+06	3.15466e+06
72	F12	15	1.87656e+06	3.33139e+06
73	G1	15
74	G2	15
75	G3	15
76	G4	15
77	G5	15
78	G6	15
79	G7	15
80	G8	15
81	G9	15
82	G10	15
83	G11	15
84	G12	15
85	H1	15
86	H2	15
87	H3	15
88	H4	15
89	H5	15
90	H6	15
91	H7	15
92	H8	15
93	H9	15
94	H10	15
95	H11	15
96	H12	15
1	A1	16	1.81097e+06	2.88322e+06
2	A2	16	1564511	1.98595e+06
3	A3	16	1.75405e+06	2.63824e+06
4	A4	16	1.80543e+06	2645968
5	A5	16	1823993	2.39527e+06
6	A6	16	1977066	2654242
7	A7	16	2044813	2.85683e+06
8	A8	16	2.01548e+06	2.75689e+06
9	A9	16	1.97226e+06	2.60651e+06
10	A10	16	1987208	2.66996e+06
11	A11	16	1.97142e+06	2.65987e+06
12	A12	16	1.98825e+06	2821059
13	B1	16	1.90575e+06	2.7143e+06
14	B2	16	1.744e+06	2.62841e+06
15	B3	16	1.7072e+06	2.44477e+06
16	B4	16	1.77735e+06	2.51734e+06
17	B5	16	2.01861e+06	2903168
18	B6	16	2.00671e+06	2.30413e+06
19	B7	16	2.12274e+06	2359812
20	B8	16	2.16648e+06	3149205
21	B9	16	2.03136e+06	2.71275e+06
22	B10	16	2.12537e+06	2.85362e+06
23	B11	16	2.02139e+06	2.76118e+06
24	B12	16	1.9486e+06	2.80591e+06
25	C1	16	2.01795e+06	2851240
26	C2	16	1.8165e+06	2425443
27	C3	16	1.6972e+06	2189435
28	C4	16	1.8797e+06	2408185
29	C5	16	1.9893e+06	2.53955e+06
30	C6	16	2307848	2.95045e+06
31	C7	16	2.19969e+06	2.84533e+06
32	C8	16	2250707	3.14252e+06
33	C9	16	2.22144e+06	2795208
34	C10	16	2102241	2.76938e+06
35	C11	16	2037496	2.87703e+06
36	C12	16	1.93398e+06	2756447
37	D1	16	1.88966e+06	4.36173e+06
38	D2	16	2.00595e+06	4.89546e+06
39	D3	16	1.91623e+06	4583661
40	D4	16	1.96e+06	4478704
41	D5	16	1.94122e+06	4521281
42	D6	16	2223435	5.14894e+06
43	D7	16	2180437	5097141
44	D8	16	2.25424e+06	5.42475e+06
45	D9	16	2.06637e+06	3.38554e+06
46	D10	16	2.09947e+06	3.66044e+06
47	D11	16	2.03318e+06	3.42845e+06
48	D12	16	2.12835e+06	3.75381e+06
49	E1	16	1.90222e+06	5.21277e+06
50	E2	16	1.89641e+06	5374192
51	E3	16	1.91836e+06	5.46675e+06
52	E4	16	1.80536e+06	5119604
53	E5	16	1.91313e+06	4.48165e+06
54	E6	16	2.1199e+06	4.95565e+06
55	E7	16	1.84989e+06	4271297
56	E8	16	1.88615e+06	4.49594e+06
57	E9	16	1.84269e+06	4667347
58	E10	16	1.82883e+06	4432428
59	E11	16	1.94926e+06	5065595
60	E12	16	2.0294e+06	5264518
61	F1	16	1.92461e+06	5450031
62	F2	16	1899130	4.60766e+06
63	F3	16	1.68416e+06	4.84257e+06
64	F4	16	1.69053e+06	4.62177e+06
65	F5	16	1.67725e+06	4491018
66	F6	16	1.58631e+06	4345707
67	F7	16	1.79099e+06	4719538
68	F8	16	1.73534e+06	4606915
69	F9	16	1708013	3.39259e+06
70	F10	16	1.79259e+06	3.50321e+06
71	F11	16	1.75017e+06	3.739e+06
72	F12	16	1876213	3.92282e+06
73	G1	16
74	G2	16
75	G3	16
76	G4	16
77	G5	16
78	G6	16
79	G7	16
80	G8	16
81	G9	16
82	G10	16
83	G11	16
84	G12	16
85	H1	16
86	H2	16
87	H3	16
88	H4	16
89	H5	16
90	H6	16
91	H7	16
92	H8	16
93	H9	16
94	H10	16
95	H11	16
96	H12	16
1	A1	17	1.81174e+06	3.23737e+06
2	A2	17	1.56491e+06	2.28432e+06
3	A3	17	1.75436e+06	2.9628e+06
4	A4	17	1.80677e+06	2.96555e+06
5	A5	17	1.82482e+06	2679756
6	A6	17	1.97822e+06	2923747
7	A7	17	2.0459e+06	3.13818e+06
8	A8	17	2.01584e+06	3.03115e+06
9	A9	17	1972563	2.81321e+06
10	A10	17	1.98741e+06	2870581
11	A11	17	1.97189e+06	2.86186e+06
12	A12	17	1.98867e+06	3.01376e+06
13	B1	17	1907431	3.01667e+06
14	B2	17	1.74594e+06	2.94468e+06
15	B3	17	1.7085e+06	2749788
16	B4	17	1.77707e+06	2.83633e+06
17	B5	17	2.01897e+06	3.14345e+06
18	B6	17	2.00626e+06	2548416
19	B7	17	2.12198e+06	2.60092e+06
20	B8	17	2166937	3.38494e+06
21	B9	17	2.03118e+06	2.96713e+06
22	B10	17	2.12433e+06	3.11384e+06
23	B11	17	2.02161e+06	3.01769e+06
24	B12	17	1.94825e+06	3.04095e+06
25	C1	17	2.01772e+06	3.05784e+06
26	C2	17	1816690	2.61643e+06
27	C3	17	1698557	2369339
28	C4	17	1.88125e+06	2605544
29	C5	17	1.99024e+06	2766384
30	C6	17	2.30821e+06	3200205
31	C7	17	2.20113e+06	3.0858e+06
32	C8	17	2.25136e+06	3.38234e+06
33	C9	17	2.22276e+06	2.96653e+06
34	C10	17	2.10245e+06	2926794
35	C11	17	2.0373e+06	3040302
36	C12	17	1.93376e+06	2.90162e+06
37	D1	17	1.88942e+06	5.5192e+06
38	D2	17	2.0065e+06	6187684
39	D3	17	1.91693e+06	5808948
40	D4	17	1.95914e+06	5.70696e+06
41	D5	17	1.94408e+06	5.77181e+06
42	D6	17	2.223e+06	6.58123e+06
43	D7	17	2180278	6507237
44	D8	17	2.25393e+06	6.92142e+06
45	D9	17	2.06703e+06	4.11733e+06
46	D10	17	2099586	4.45354e+06
47	D11	17	2.03221e+06	4234366
48	D12	17	2.1291e+06	4534007
49	E1	17	1.90044e+06	6641464
50	E2	17	1.89682e+06	6807615
51	E3	17	1.91821e+06	6908929
52	E4	17	1.8054e+06	6479972
53	E5	17	1913892	5.70876e+06
54	E6	17	2.12305e+06	6.31086e+06
55	E7	17	1.84983e+06	5432322
56	E8	17	1.88613e+06	5.67903e+06
57	E9	17	1.84238e+06	5958353
58	E10	17	1.82893e+06	5732739
59	E11	17	1950542	6.46629e+06
60	E12	17	2.02951e+06	6706187
61	F1	17	1.92535e+06	6.85699e+06
62	F2	17	1.90009e+06	5712964
63	F3	17	1.68393e+06	6.10309e+06
64	F4	17	1.69153e+06	5867138
65	F5	17	1.67637e+06	5.78233e+06
66	F6	17	1587240	5.49963e+06
67	F7	17	1.79066e+06	5986616
68	F8	17	1.73677e+06	5.85341e+06
69	F9	17	1.7085e+06	4.24158e+06
70	F10	17	1.79267e+06	4361774
71	F11	17	1.7508e+06	4.64952e+06
72	F12	17	1.87593e+06	4848633
73	G1	17
74	G2	17
75	G3	17
76	G4	17
77	G5	17
78	G6	17
79	G7	17
80	G8	17
81	G9	17
82	G10	17
83	G11	17
84	G12	17
85	H1	17
86	H2	17
87	H3	17
88	H4	17
89	H5	17
90	H6	17
91	H7	17
92	H8	17
93	H9	17
94	H10	17
95	H11	17
96	H12	17
1	A1	18	1.8122e+06	3.85154e+06
2	A2	18	1567473	2.80007e+06
3	A3	18	1.75508e+06	3526333
4	A4	18	1.8066e+06	3.52525e+06
5	A5	18	1.82758e+06	3.1848e+06
6	A6	18	1.97952e+06	3404555
7	A7	18	2.04816e+06	3645145
8	A8	18	2.01877e+06	3.5247e+06
9	A9	18	1974405	3193079
10	A10	18	1.98727e+06	3243560
11	A11	18	1.97184e+06	3.23449e+06
12	A12	18	1.98998e+06	3.37857e+06
13	B1	18	1.90818e+06	3.5522e+06
14	B2	18	1.7462e+06	3.49259e+06
15	B3	18	1.71027e+06	3275734
16	B4	18	1.77791e+06	3394853
17	B5	18	2.01898e+06	3.57927e+06
18	B6	18	2.004e+06	2.99542e+06
19	B7	18	2.12123e+06	3.04726e+06
20	B8	18	2.16715e+06	3.81975e+06
21	B9	18	2.0324e+06	3.42865e+06
22	B10	18	2124108	3.58609e+06
23	B11	18	2.02204e+06	3482244
24	B12	18	1.94915e+06	3.4708e+06
25	C1	18	2.01816e+06	3.43955e+06
26	C2	18	1.81753e+06	2971041
27	C3	18	1.6991e+06	2700146
28	C4	18	1.88224e+06	2966658
29	C5	18	1.99104e+06	3179272
30	C6	18	2307932	3.66217e+06
31	C7	18	2201635	3.52331e+06
32	C8	18	2.25206e+06	3.82114e+06
33	C9	18	2224388	3296454
34	C10	18	2101610	3225704
35	C11	18	2.03714e+06	3.34854e+06
36	C12	18	1.93529e+06	3.18016e+06
37	D1	18	1.89009e+06	6930471
38	D2	18	2.0069e+06	7.72973e+06
39	D3	18	1.91848e+06	7.25699e+06
40	D4	18	1.95803e+06	7.17529e+06
41	D5	18	1.9445e+06	7.17399e+06
42	D6	18	2.22258e+06	8204821
43	D7	18	2.18176e+06	8.08528e+06
44	D8	18	2.2542e+06	8588496
45	D9	18	2068216	5223455
46	D10	18	2.10068e+06	5.64071e+06
47	D11	18	2031752	5.43822e+06
48	D12	18	2129629	5716748
49	E1	18	1.8988e+06	8.08812e+06
50	E2	18	1.89728e+06	8.28362e+06
51	E3	18	1.92009e+06	8336965
52	E4	18	1.80719e+06	7854777
53	E5	18	1.91417e+06	7142779
54	E6	18	2.12441e+06	7.87846e+06
55	E7	18	1.85261e+06	6.78744e+06
56	E8	18	1.88602e+06	7062282
57	E9	18	1.84256e+06	7.35563e+06
58	E10	18	1.83007e+06	7144695
59	E11	18	1952954	7990649
60	E12	18	2.03126e+06	8.288e+06
61	F1	18	1.92638e+06	8327169
62	F2	18	1.90151e+06	6.85316e+06
63	F3	18	1.68533e+06	7.39519e+06
64	F4	18	1.69257e+06	7.15066e+06
65	F5	18	1.67511e+06	7.1132e+06
66	F6	18	1.58844e+06	6.69544e+06
67	F7	18	1.79236e+06	7307443
68	F8	18	1.73962e+06	7170017
69	F9	18	1.70844e+06	5.37942e+06
70	F10	18	1.79318e+06	5519855
71	F11	18	1.75095e+06	5.86646e+06
72	F12	18	1.87647e+06	6.10858e+06
73	G1	18
74	G2	18
75	G3	18
76	G4	18
77	G5	18
78	G6	18
79	G7	18
80	G8	18
81	G9	18
82	G10	18
83	G11	18
84	G12	18
85	H1	18
86	H2	18
87	H3	18
88	H4	18
89	H5	18
90	H6	18
91	H7	18
92	H8	18
93	H9	18
94	H10	18
95	H11	18
96	H12	18
1	A1	19	1815102	4.79108e+06
2	A2	19	1.56878e+06	3.59684e+06
3	A3	19	1.75557e+06	4.39171e+06
4	A4	19	1.80684e+06	4.38807e+06
5	A5	19	1.82947e+06	3.98956e+06
6	A6	19	1.97942e+06	4.18866e+06
7	A7	19	2.04919e+06	4.46492e+06
8	A8	19	2.01999e+06	4.32726e+06
9	A9	19	1.97507e+06	3.84023e+06
10	A10	19	1.98752e+06	3873362
11	A11	19	1.9726e+06	3.87343e+06
12	A12	19	1.98955e+06	4000165
13	B1	19	1.90952e+06	4.39164e+06
14	B2	19	1.74681e+06	4.34196e+06
15	B3	19	1.71226e+06	4.09069e+06
16	B4	19	1.77949e+06	4.25455e+06
17	B5	19	2.01948e+06	4.30219e+06
18	B6	19	2.00085e+06	3.75099e+06
19	B7	19	2120137	3.79833e+06
20	B8	19	2168783	4.54996e+06
21	B9	19	2.0331e+06	4.19034e+06
22	B10	19	2.1254e+06	4.36966e+06
23	B11	19	2.02236e+06	4.25387e+06
24	B12	19	1.94931e+06	4185952
25	C1	19	2019744	4.09317e+06
26	C2	19	1.81925e+06	3.57555e+06
27	C3	19	1.69922e+06	3.26182e+06
28	C4	19	1.88264e+06	3.58073e+06
29	C5	19	1.99094e+06	3872907
30	C6	19	2.30787e+06	4.43832e+06
31	C7	19	2.20156e+06	4.25877e+06
32	C8	19	2.2519e+06	4.56654e+06
33	C9	19	2.22334e+06	3.87553e+06
34	C10	19	2.10132e+06	3.75415e+06
35	C11	19	2.0378e+06	3.8905e+06
36	C12	19	1.93526e+06	3.67358e+06
37	D1	19	1890127	8335541
38	D2	19	2.00586e+06	9223259
39	D3	19	1.91903e+06	8652247
40	D4	19	1.95802e+06	8606107
41	D5	19	1.94476e+06	8462736
42	D6	19	2.22267e+06	9708781
43	D7	19	2181808	9538965
44	D8	19	2.25415e+06	10093394
45	D9	19	2.06902e+06	6657822
46	D10	19	2.1013e+06	7.14257e+06
47	D11	19	2.03145e+06	6.96591e+06
48	D12	19	2.13166e+06	7221859
49	E1	19	1.89804e+06	9293246
50	E2	19	1.89714e+06	9535054
51	E3	19	1.92215e+06	9520275
52	E4	19	1.80843e+06	8989795
53	E5	19	1.91371e+06	8499514
54	E6	19	2124487	9367829
55	E7	19	1.85392e+06	8.0837e+06
56	E8	19	1.88729e+06	8384381
57	E9	19	1.84278e+06	8583717
58	E10	19	1828684	8.38813e+06
59	E11	19	1.95378e+06	9331038
60	E12	19	2.03175e+06	9696727
61	F1	19	1.9272e+06	9574454
62	F2	19	1.90196e+06	7811851
63	F3	19	1.68659e+06	8499717
64	F4	19	1.69308e+06	8232418
65	F5	19	1.67489e+06	8221519
66	F6	19	1.58844e+06	7.70399e+06
67	F7	19	1792646	8437310
68	F8	19	1740074	8.29153e+06
69	F9	19	1.70903e+06	6628932
70	F10	19	1.79189e+06	6799999
71	F11	19	1.75058e+06	7.19947e+06
72	F12	19	1877122	7.51633e+06
73	G1	19
74	G2	19
75	G3	19
76	G4	19
77	G5	19
78	G6	19
79	G7	19
80	G8	19
81	G9	19
82	G10	19
83	G11	19
84	G12	19
85	H1	19
86	H2	19
87	H3	19
88	H4	19
89	H5	19
90	H6	19
91	H7	19
92	H8	19
93	H9	19
94	H10	19
95	H11	19
96	H12	19
1	A1	20	1.81757e+06	6020907
2	A2	20	1.57144e+06	4651378
3	A3	20	1.7567e+06	5529758
4	A4	20	1.80977e+06	5528055
5	A5	20	1.83135e+06	5109506
6	A6	20	1.97992e+06	5302939
7	A7	20	2048794	5631167
8	A8	20	2.01985e+06	5.47382e+06
9	A9	20	1.97679e+06	4818790
10	A10	20	1.98996e+06	4.83476e+06
11	A11	20	1.97307e+06	4854583
12	A12	20	1989363	4.94843e+06
13	B1	20	1.91016e+06	5.53564e+06
14	B2	20	1.74785e+06	5483031
15	B3	20	1.71316e+06	5178183
16	B4	20	1.78061e+06	5.39089e+06
17	B5	20	2.02168e+06	5.36812e+06
18	B6	20	1.99634e+06	4880558
19	B7	20	2119602	4930178
20	B8	20	2.16876e+06	5645506
21	B9	20	2.03596e+06	5.2978e+06
22	B10	20	2.1261e+06	5514172
23	B11	20	2.02427e+06	5388388
24	B12	20	1949832	5237615
25	C1	20	2.01975e+06	5102596
26	C2	20	1.82143e+06	4.49254e+06
27	C3	20	1.70077e+06	4.11116e+06
28	C4	20	1.88257e+06	4.50271e+06
29	C5	20	1991325	4910979
30	C6	20	2307774	5613096
31	C7	20	2.20137e+06	5.36325e+06
32	C8	20	2252019	5691471
33	C9	20	2.22107e+06	4.80499e+06
34	C10	20	2.10243e+06	4.60926e+06
35	C11	20	2.04229e+06	4.7622e+06
36	C12	20	1.93524e+06	4.47282e+06
37	D1	20	1.89083e+06	9525838
38	D2	20	2.00595e+06	10459185
39	D3	20	1.92055e+06	9791155
40	D4	20	1960132	9782969
41	D5	20	1.94559e+06	9459036
42	D6	20	2.2224e+06	10880053
43	D7	20	2181553	10662592
44	D8	20	2.25476e+06	11268387
45	D9	20	2.06931e+06	8189777
46	D10	20	2.10152e+06	8709157
47	D11	20	2.02868e+06	8568332
48	D12	20	2132097	8802474
49	E1	20	1.89743e+06	10162741
50	E2	20	1.89776e+06	10452109
51	E3	20	1922377	10366118
52	E4	20	1.8085e+06	9798927
53	E5	20	1.91315e+06	9568056
54	E6	20	2.12413e+06	10547563
55	E7	20	1853650	9114762
56	E8	20	1887296	9427159
57	E9	20	1842341	9508459
58	E10	20	1.82846e+06	9330288
59	E11	20	1.9558e+06	10348901
60	E12	20	2032638	10753404
61	F1	20	1.9278e+06	10483642
62	F2	20	1.90211e+06	8525761
63	F3	20	1.68692e+06	9302500
64	F4	20	1.69324e+06	9031957
65	F5	20	1.67585e+06	9035521
66	F6	20	1.58827e+06	8427242
67	F7	20	1.79325e+06	9253924
68	F8	20	1.74092e+06	9130137
69	F9	20	1.70879e+06	7755963
70	F10	20	1.79162e+06	7965291
71	F11	20	1.75036e+06	8415939
72	F12	20	1.8779e+06	8804254
73	G1	20
74	G2	20
75	G3	20
76	G4	20
77	G5	20
78	G6	20
79	G7	20
80	G8	20
81	G9	20
82	G10	20
83	G11	20
84	G12	20
85	H1	20
86	H2	20
87	H3	20
88	H4	20
89	H5	20
90	H6	20
91	H7	20
92	H8	20
93	H9	20
94	H10	20
95	H11	20
96	H12	20
1	A1	21	1.81862e+06	7.35303e+06
2	A2	21	1.57355e+06	5.79655e+06
3	A3	21	1.75911e+06	6.76094e+06
4	A4	21	1.81104e+06	6.77747e+06
5	A5	21	1.83318e+06	6.40228e+06
6	A6	21	1.98192e+06	6622057
7	A7	21	2.04882e+06	7010128
8	A8	21	2.02079e+06	6.83124e+06
9	A9	21	1.97727e+06	6075080
10	A10	21	1.99094e+06	6.08291e+06
11	A11	21	1.97214e+06	6125784
12	A12	21	1990025	6.18288e+06
13	B1	21	1.91006e+06	6.83097e+06
14	B2	21	1.74892e+06	6738325
15	B3	21	1.71299e+06	6376119
16	B4	21	1.78126e+06	6632154
17	B5	21	2.0234e+06	6.68208e+06
18	B6	21	1990477	6308984
19	B7	21	2.1194e+06	6371915
20	B8	21	2.1685e+06	7.03827e+06
21	B9	21	2.03651e+06	6.64339e+06
22	B10	21	2.12654e+06	6.92627e+06
23	B11	21	2025691	6790943
24	B12	21	1.9498e+06	6537729
25	C1	21	2.01941e+06	6.43525e+06
26	C2	21	1.82204e+06	5682396
27	C3	21	1.70117e+06	5204961
28	C4	21	1.8835e+06	5683988
29	C5	21	1.99147e+06	6226291
30	C6	21	2.30746e+06	7114082
31	C7	21	2.20216e+06	6765975
32	C8	21	2.25383e+06	7.13912e+06
33	C9	21	2220655	6104864
34	C10	21	2103991	5.80847e+06
35	C11	21	2.04609e+06	5.96828e+06
36	C12	21	1.93643e+06	5.58982e+06
[truncated: 19,740 more rows]

## Sheet: Results
Data S1. Raw data of RT-qPCR to determine the agl-2 gene expression level presented in Figure 6A
Block Type	96-Well Block (0.2mL)
Calibration Background is expired	No
Calibration Background performed on	02-01-2019
Calibration Normalization FAM-ROX is expired	No
Calibration Normalization FAM-ROX performed on	02-01-2019
Calibration Normalization VIC-ROX is expired	No
Calibration Normalization VIC-ROX performed on	02-01-2019
Calibration Pure Dye CY5 is expired	No
Calibration Pure Dye CY5 performed on	02-01-2019
Calibration Pure Dye CY5-2 is expired	No
Calibration Pure Dye CY5-2 performed on	01-29-2019
Calibration Pure Dye FAM is expired	No
Calibration Pure Dye FAM performed on	02-01-2019
Calibration Pure Dye NED is expired	No
Calibration Pure Dye NED performed on	02-01-2019
Calibration Pure Dye ROX is expired	No
Calibration Pure Dye ROX performed on	02-01-2019
Calibration Pure Dye SYBR is expired	No
Calibration Pure Dye SYBR performed on	02-01-2019
Calibration Pure Dye TAMRA is expired	No
Calibration Pure Dye TAMRA performed on	02-01-2019
Calibration Pure Dye VIC is expired	No
Calibration Pure Dye VIC performed on	01-29-2019
Calibration ROI is expired	No
Calibration ROI performed on	01-29-2019
Calibration Uniformity is expired	No
Calibration Uniformity performed on	01-29-2019
Chemistry	SYBR_GREEN
Date Created	2019-04-02 17:38:46 PM CDT
Experiment Barcode
Experiment Comment
Experiment File Name	E:\2019-04-02 173846.eds
Experiment Name	2019-04-02 173846
Experiment Run End Time	2019-04-02 14:35:48 PM CDT
Experiment Type	Standard Curve													2.45894
Instrument Name	278861659													3.20588
Instrument Serial Number	278861659													2.13267
Instrument Type	QuantStudio(TM) 6 Flex System													2.59916
Passive Reference	ROX													0.550176
Quantification Cycle Method	Ct
Signal Smoothing On	true
Stage/ Cycle where Analysis is performed	Stage 2, Step 2
User Name
Well	Well Position	Omit	Sample Name	Target Name	Task	Reporter	Quencher	CT	Ct Mean	Ct SD	ΔCt	ΔΔCt	2^(-ΔΔCt)	Automatic Ct Threshold	Ct Threshold	Automatic Baseline	Baseline Start	Baseline End	Comments	Y-Intercept	R(superscript 2)	Tm1	Slope	Tm2	Efficiency	Tm3
1	A1	false	wt-1	ago2	UNKNOWN	SYBR	None	17.1298	17.2193	0.0813651	2.2848	0	1	true	0.500852	true	1	45				81.8317
2	A2	false	wt-1	ago2	UNKNOWN	SYBR	None	17.1923	17.2193	0.0813651	2.50802	0	1	true	0.500852	true	1	45				81.8317
3	A3	false	wt-1	ago2	UNKNOWN	SYBR	None	17.231	17.2193	0.0813651	2.53665	0	1	true	0.500852	true	1	45				81.8317
4	A4	false	wt-1	ago2	UNKNOWN	SYBR	None	17.3241	17.2193	0.0813651	2.50627	0	1	true	0.500852	true	1	45				81.8317
5	A5	false	wt-2	ago2	UNKNOWN	SYBR	None	17.576	17.7436	0.112477	3.03909	0	1	true	0.500852	true	1	45				81.9281
6	A6	false	wt-2	ago2	UNKNOWN	SYBR	None	17.8121	17.7436	0.112477	3.20491	0	1	true	0.500852	true	1	45				81.9281
7	A7	false	wt-2	ago2	UNKNOWN	SYBR	None	17.7818	17.7436	0.112477	3.24282	0	1	true	0.500852	true	1	45				81.9281
8	A8	false	wt-2	ago2	UNKNOWN	SYBR	None	17.8045	17.7436	0.112477	3.3367	0	1	true	0.500852	true	1	45				81.9281
9	A9	false	wt-3	ago2	UNKNOWN	SYBR	None	18.166	18.2086	0.0356024	1.9513	0	1	true	0.500852	true	1	45				81.8317
10	A10	false	wt-3	ago2	UNKNOWN	SYBR	None	18.2216	18.2086	0.0356024	2.19302	0	1	true	0.500852	true	1	45				81.7353
11	A11	false	wt-3	ago2	UNKNOWN	SYBR	None	18.1971	18.2086	0.0356024	2.22066	0	1	true	0.500852	true	1	45				81.7353
12	A12	false	wt-3	ago2	UNKNOWN	SYBR	None	18.2497	18.2086	0.0356024	2.16571	0	1	true	0.500852	true	1	45				81.7353
13	B1	false	200 dsrna-1	ago2	UNKNOWN	SYBR	None	17.476	17.3657	0.0768989	3.6162	1.0172	0.494075	true	0.500852	true	1	45				81.7353
14	B2	false	200 dsrna-1	ago2	UNKNOWN	SYBR	None	17.3342	17.3657	0.0768989	3.39082	0.791824	0.577613	true	0.500852	true	1	45				81.7353
15	B3	false	200 dsrna-1	ago2	UNKNOWN	SYBR	None	17.3535	17.3657	0.0768989	3.53269	0.933689	0.523518	true	0.500852	true	1	45				81.8317
16	B4	false	200 dsrna-1	ago2	UNKNOWN	SYBR	None	17.2991	17.3657	0.0768989	3.37863	0.779632	0.582515	0.544431	0.500852	true	1	45				81.8317
17	B5	false	200 dsrna-2	ago2	UNKNOWN	SYBR	None	17.9973	18.0159	0.0532477	3.31834	0.719344	0.607374	true	0.500852	true	1	45				81.7353
18	B6	false	200 dsrna-2	ago2	UNKNOWN	SYBR	None	17.9614	18.0159	0.0532477	3.27639	0.677387	0.625297	true	0.500852	true	1	45				81.8317
19	B7	false	200 dsrna-2	ago2	UNKNOWN	SYBR	None	18.0169	18.0159	0.0532477	3.29232	0.693323	0.618428	true	0.500852	true	1	45				81.8317
20	B8	false	200 dsrna-2	ago2	UNKNOWN	SYBR	None	18.0879	18.0159	0.0532477	3.36224	0.763238	0.589173	0.610068	0.500852	true	1	45				81.8317
21	B9	false	200 dsrna-3	ago2	UNKNOWN	SYBR	None	17.897	17.9367	0.0377183	3.60989	1.01089	0.496242	true	0.500852	true	1	45				81.8317
22	B10	false	200 dsrna-3	ago2	UNKNOWN	SYBR	None	17.9791	17.9367	0.0377183	3.68214	1.08314	0.472	true	0.500852	true	1	45				81.8317
23	B11	false	200 dsrna-3	ago2	UNKNOWN	SYBR	None	17.9142	17.9367	0.0377183	3.65034	1.05134	0.482519	true	0.500852	true	1	45				81.8317
24	B12	false	200 dsrna-3	ago2	UNKNOWN	SYBR	None	17.9564	17.9367	0.0377183	3.6653	1.0663	0.477542	0.482076	0.500852	true	1	45				81.7353
25	C1	false	400 dsrna-1	ago2	UNKNOWN	SYBR	None	18.2179	18.1937	0.0185356	4.20625	1.60725	0.328225	true	0.500852	true	1	45				81.8317
26	C2	false	400 dsrna-1	ago2	UNKNOWN	SYBR	None	18.1831	18.1937	0.0185356	3.88799	1.28899	0.409239	true	0.500852	true	1	45				81.8317
27	C3	false	400 dsrna-1	ago2	UNKNOWN	SYBR	None	18.1759	18.1937	0.0185356	4.1857	1.5867	0.332933	true	0.500852	true	1	45				81.8317
28	C4	false	400 dsrna-1	ago2	UNKNOWN	SYBR	None	18.198	18.1937	0.0185356	4.17119	1.57219	0.336297	0.351673	0.500852	true	1	45				81.8317
29	C5	false	400 dsrna-2	ago2	UNKNOWN	SYBR	None	18.073	18.1431	0.053945	4.1401	1.5411	0.343623	true	0.500852	true	1	45				81.9281
30	C6	false	400 dsrna-2	ago2	UNKNOWN	SYBR	None	18.143	18.1431	0.053945	4.0763	1.4773	0.35916	true	0.500852	true	1	45				81.9281
31	C7	false	400 dsrna-2	ago2	UNKNOWN	SYBR	None	18.152	18.1431	0.053945	4.03227	1.43327	0.370292	true	0.500852	true	1	45				81.9281
32	C8	false	400 dsrna-2	ago2	UNKNOWN	SYBR	None	18.2042	18.1431	0.053945	4.05892	1.45992	0.363512	0.359147	0.500852	true	1	45				81.9281
33	C9	false	400 dsrna-3	ago2	UNKNOWN	SYBR	None	18.6384	18.6633	0.0525958	3.2601	0.661096	0.632398	true	0.500852	true	1	45				81.8317
34	C10	false	400 dsrna-3	ago2	UNKNOWN	SYBR	None	18.7368	18.6633	0.0525958	3.26425	0.665248	0.63058	true	0.500852	true	1	45				81.8317
35	C11	false	400 dsrna-3	ago2	UNKNOWN	SYBR	None	18.6156	18.6633	0.0525958	3.28109	0.682092	0.623261	true	0.500852	true	1	45				81.7353
36	C12	false	400 dsrna-3	ago2	UNKNOWN	SYBR	None	18.6624	18.6633	0.0525958	3.22244	0.623436	0.649123	0.63384	0.500852	true	1	45				81.7353
37	D1	false	wt-1	actin	UNKNOWN	SYBR	None	14.845	14.7603	0.0828722				true	0.537218	true	1	45				82.3139
38	D2	false	wt-1	actin	UNKNOWN	SYBR	None	14.6843	14.7603	0.0828722				true	0.537218	true	1	45				82.3139
39	D3	false	wt-1	actin	UNKNOWN	SYBR	None	14.6943	14.7603	0.0828722				true	0.537218	true	1	45				82.4103
40	D4	false	wt-1	actin	UNKNOWN	SYBR	None	14.8178	14.7603	0.0828722				true	0.537218	true	1	45				82.4103
41	D5	false	wt-2	actin	UNKNOWN	SYBR	None	14.5369	14.5377	0.0569132				true	0.537218	true	1	45				82.4103
42	D6	false	wt-2	actin	UNKNOWN	SYBR	None	14.6072	14.5377	0.0569132				true	0.537218	true	1	45				82.4103
43	D7	false	wt-2	actin	UNKNOWN	SYBR	None	14.539	14.5377	0.0569132				true	0.537218	true	1	45				82.4103
44	D8	false	wt-2	actin	UNKNOWN	SYBR	None	14.4678	14.5377	0.0569132				true	0.537218	true	1	45				82.4103
45	D9	false	wt-3	actin	UNKNOWN	SYBR	None	16.2147	16.0759	0.102421				true	0.537218	true	1	45				82.3139
46	D10	false	wt-3	actin	UNKNOWN	SYBR	None	16.0286	16.0759	0.102421				true	0.537218	true	1	45				82.3139
47	D11	false	wt-3	actin	UNKNOWN	SYBR	None	15.9764	16.0759	0.102421				true	0.537218	true	1	45				82.3139
48	D12	false	wt-3	actin	UNKNOWN	SYBR	None	16.084	16.0759	0.102421				true	0.537218	true	1	45				82.2175
49	E1	false	200 dsrna-1	actin	UNKNOWN	SYBR	None	13.8598	13.8861	0.0560378				true	0.537218	true	1	45				82.2175
50	E2	false	200 dsrna-1	actin	UNKNOWN	SYBR	None	13.9434	13.8861	0.0560378				true	0.537218	true	1	45				82.2175
51	E3	false	200 dsrna-1	actin	UNKNOWN	SYBR	None	13.8208	13.8861	0.0560378				true	0.537218	true	1	45				82.2175
52	E4	false	200 dsrna-1	actin	UNKNOWN	SYBR	None	13.9205	13.8861	0.0560378				true	0.537218	true	1	45				82.2175
53	E5	false	200 dsrna-2	actin	UNKNOWN	SYBR	None	14.679	14.7036	0.0250401				true	0.537218	true	1	45				82.121
54	E6	false	200 dsrna-2	actin	UNKNOWN	SYBR	None	14.685	14.7036	0.0250401				true	0.537218	true	1	45				82.2175
55	E7	false	200 dsrna-2	actin	UNKNOWN	SYBR	None	14.7246	14.7036	0.0250401				true	0.537218	true	1	45				82.2175
56	E8	false	200 dsrna-2	actin	UNKNOWN	SYBR	None	14.7257	14.7036	0.0250401				true	0.537218	true	1	45				82.2175
57	E9	false	200 dsrna-3	actin	UNKNOWN	SYBR	None	14.2871	14.2847	0.0145185				true	0.537218	true	1	45				82.3139
58	E10	false	200 dsrna-3	actin	UNKNOWN	SYBR	None	14.2969	14.2847	0.0145185				true	0.537218	true	1	45				82.3139
59	E11	false	200 dsrna-3	actin	UNKNOWN	SYBR	None	14.2638	14.2847	0.0145185				true	0.537218	true	1	45				82.2175
60	E12	false	200 dsrna-3	actin	UNKNOWN	SYBR	None	14.2911	14.2847	0.0145185				true	0.537218	true	1	45				82.2175
61	F1	false	400 dsrna-1	actin	UNKNOWN	SYBR	None	14.0116	14.0809	0.143547				true	0.537218	true	1	45				82.121
62	F2	false	400 dsrna-1	actin	UNKNOWN	SYBR	None	14.2951	14.0809	0.143547				true	0.537218	true	1	45				82.0246
63	F3	false	400 dsrna-1	actin	UNKNOWN	SYBR	None	13.9902	14.0809	0.143547				true	0.537218	true	1	45				82.121
64	F4	false	400 dsrna-1	actin	UNKNOWN	SYBR	None	14.0268	14.0809	0.143547				true	0.537218	true	1	45				82.2175
65	F5	false	400 dsrna-2	actin	UNKNOWN	SYBR	None	13.9329	14.0662	0.0946745				true	0.537218	true	1	45				82.2175
66	F6	false	400 dsrna-2	actin	UNKNOWN	SYBR	None	14.0667	14.0662	0.0946745				true	0.537218	true	1	45				82.2175
67	F7	false	400 dsrna-2	actin	UNKNOWN	SYBR	None	14.1197	14.0662	0.0946745				true	0.537218	true	1	45				82.3139
68	F8	false	400 dsrna-2	actin	UNKNOWN	SYBR	None	14.1453	14.0662	0.0946745				true	0.537218	true	1	45				82.2175
69	F9	false	400 dsrna-3	actin	UNKNOWN	SYBR	None	15.3783	15.4064	0.0618092				true	0.537218	true	1	45				82.121
70	F10	false	400 dsrna-3	actin	UNKNOWN	SYBR	None	15.4726	15.4064	0.0618092				true	0.537218	true	1	45				82.121
71	F11	false	400 dsrna-3	actin	UNKNOWN	SYBR	None	15.3345	15.4064	0.0618092				true	0.537218	true	1	45				82.121
72	F12	false	400 dsrna-3	actin	UNKNOWN	SYBR	None	15.44	15.4064	0.0618092				true	0.537218	true	1	45				82.121

## Sheet: Sheet1
	1	2	3
0ng	1	1	1	1
200ng	0.544431	0.610068	0.482076	0.545525	0.064003
400ng	0.351673	0.359147	0.63384	0.44822	0.160795
	0ng	200ng	400ng
1	1	0.544431	0.351673
2	1	0.610068	0.359147
3	1	0.482076	0.63384
				dsRNA	DE
				0	1
				0	1
				0	1
				200	0.54
				200	0.61
				200	0.48
				400	0.35
				400	0.36
				400	0.63

## Sheet: Reagent Information
Block Type	96-Well Block (0.2mL)
Calibration Background is expired	No
Calibration Background performed on	02-01-2019
Calibration Normalization FAM-ROX is expired	No
Calibration Normalization FAM-ROX performed on	02-01-2019
Calibration Normalization VIC-ROX is expired	No
Calibration Normalization VIC-ROX performed on	02-01-2019
Calibration Pure Dye CY5 is expired	No
Calibration Pure Dye CY5 performed on	02-01-2019
Calibration Pure Dye CY5-2 is expired	No
Calibration Pure Dye CY5-2 performed on	01-29-2019
Calibration Pure Dye FAM is expired	No
Calibration Pure Dye FAM performed on	02-01-2019
Calibration Pure Dye NED is expired	No
Calibration Pure Dye NED performed on	02-01-2019
Calibration Pure Dye ROX is expired	No
Calibration Pure Dye ROX performed on	02-01-2019
Calibration Pure Dye SYBR is expired	No
Calibration Pure Dye SYBR performed on	02-01-2019
Calibration Pure Dye TAMRA is expired	No
Calibration Pure Dye TAMRA performed on	02-01-2019
Calibration Pure Dye VIC is expired	No
Calibration Pure Dye VIC performed on	01-29-2019
Calibration ROI is expired	No
Calibration ROI performed on	01-29-2019
Calibration Uniformity is expired	No
Calibration Uniformity performed on	01-29-2019
Chemistry	SYBR_GREEN
Date Created	2019-04-02 17:38:46 PM CDT
Experiment Barcode
Experiment Comment
Experiment File Name	E:\2019-04-02 173846.eds
Experiment Name	2019-04-02 173846
Experiment Run End Time	2019-04-02 14:35:48 PM CDT
Experiment Type	Standard Curve
Instrument Name	278861659
Instrument Serial Number	278861659
Instrument Type	QuantStudio(TM) 6 Flex System
Passive Reference	ROX
Quantification Cycle Method	Ct
Signal Smoothing On	true
Stage/ Cycle where Analysis is performed	Stage 2, Step 2
User Name
Reagent Type	Reagent Name	Reagent Part Number	Reagent Lot Number	Reagent Expiration Date

## Sheet: Melt Curve Raw Data
Block Type	96-Well Block (0.2mL)
Calibration Background is expired	No
Calibration Background performed on	02-01-2019
Calibration Normalization FAM-ROX is expired	No
Calibration Normalization FAM-ROX performed on	02-01-2019
Calibration Normalization VIC-ROX is expired	No
Calibration Normalization VIC-ROX performed on	02-01-2019
Calibration Pure Dye CY5 is expired	No
Calibration Pure Dye CY5 performed on	02-01-2019
Calibration Pure Dye CY5-2 is expired	No
Calibration Pure Dye CY5-2 performed on	01-29-2019
Calibration Pure Dye FAM is expired	No
Calibration Pure Dye FAM performed on	02-01-2019
Calibration Pure Dye NED is expired	No
Calibration Pure Dye NED performed on	02-01-2019
Calibration Pure Dye ROX is expired	No
Calibration Pure Dye ROX performed on	02-01-2019
Calibration Pure Dye SYBR is expired	No
Calibration Pure Dye SYBR performed on	02-01-2019
Calibration Pure Dye TAMRA is expired	No
Calibration Pure Dye TAMRA performed on	02-01-2019
Calibration Pure Dye VIC is expired	No
Calibration Pure Dye VIC performed on	01-29-2019
Calibration ROI is expired	No
Calibration ROI performed on	01-29-2019
Calibration Uniformity is expired	No
Calibration Uniformity performed on	01-29-2019
Chemistry	SYBR_GREEN
Date Created	2019-04-02 17:38:46 PM CDT
Experiment Barcode
Experiment Comment
Experiment File Name	E:\2019-04-02 173846.eds
Experiment Name	2019-04-02 173846
Experiment Run End Time	2019-04-02 14:35:48 PM CDT
Experiment Type	Standard Curve
Instrument Name	278861659
Instrument Serial Number	278861659
Instrument Type	QuantStudio(TM) 6 Flex System
Passive Reference	ROX
Quantification Cycle Method	Ct
Signal Smoothing On	true
Stage/ Cycle where Analysis is performed	Stage 2, Step 2
User Name
Well	Well Position	Reading	Temperature	Fluorescence	Derivative
1	A1	1	60.1331	6.04967	0.391692
1	A1	2	60.326	6.03123	0.391328
1	A1	3	60.5189	5.99577	0.391875
1	A1	4	60.7117	5.96798	0.393479
1	A1	5	60.9046	5.92428	0.396079
1	A1	6	61.0975	5.89589	0.39936
1	A1	7	61.2904	5.84636	0.402836
1	A1	8	61.4832	5.81092	0.405959
1	A1	9	61.6761	5.77398	0.408251
1	A1	10	61.869	5.74051	0.409391
1	A1	11	62.0619	5.68938	0.409271
1	A1	12	62.2547	5.65562	0.408011
1	A1	13	62.4476	5.62005	0.405918
1	A1	14	62.6405	5.57692	0.403336
1	A1	15	62.8334	5.54697	0.400539
1	A1	16	63.0262	5.49809	0.39765
1	A1	17	63.2191	5.46906	0.394715
1	A1	18	63.412	5.43043	0.3918
1	A1	19	63.6049	5.3889	0.389089
1	A1	20	63.7978	5.3526	0.386842
1	A1	21	63.9906	5.31813	0.385257
1	A1	22	64.1835	5.29122	0.384348
1	A1	23	64.3764	5.24269	0.383936
1	A1	24	64.5693	5.21383	0.383806
1	A1	25	64.7621	5.17033	0.383859
1	A1	26	64.955	5.14073	0.384144
1	A1	27	65.1479	5.10428	0.384653
1	A1	28	65.3408	5.06957	0.385115
1	A1	29	65.5336	5.03152	0.384885
1	A1	30	65.7265	4.99492	0.383176
1	A1	31	65.9194	4.9591	0.379417
1	A1	32	66.1123	4.91167	0.373673
1	A1	33	66.3051	4.88438	0.366759
1	A1	34	66.498	4.84572	0.359991
1	A1	35	66.6909	4.82151	0.354657
1	A1	36	66.8838	4.78797	0.351486
1	A1	37	67.0767	4.7539	0.350397
1	A1	38	67.2695	4.72791	0.350646
1	A1	39	67.4624	4.68413	0.351196
1	A1	40	67.6553	4.65028	0.351127
1	A1	41	67.8482	4.62229	0.349895
1	A1	42	68.041	4.59119	0.347391
1	A1	43	68.2339	4.55214	0.343916
1	A1	44	68.4268	4.51743	0.340062
1	A1	45	68.6197	4.48809	0.336522
1	A1	46	68.8125	4.46363	0.333807
1	A1	47	69.0054	4.43246	0.33202
1	A1	48	69.1983	4.39808	0.330846
1	A1	49	69.3912	4.36921	0.329794
1	A1	50	69.584	4.3272	0.32851
1	A1	51	69.7769	4.30866	0.326955
1	A1	52	69.9698	4.27331	0.32534
1	A1	53	70.1627	4.24368	0.323917
1	A1	54	70.3556	4.21558	0.322776
1	A1	55	70.5484	4.18506	0.321803
1	A1	56	70.7413	4.15202	0.320795
1	A1	57	70.9342	4.12682	0.319633
1	A1	58	71.1271	4.08645	0.318398
1	A1	59	71.3199	4.06435	0.317328
1	A1	60	71.5128	4.03402	0.316668
1	A1	61	71.7057	4.0057	0.316451
1	A1	62	71.8986	3.97642	0.316404
1	A1	63	72.0914	3.94288	0.316011
1	A1	64	72.2843	3.91435	0.314734
1	A1	65	72.4772	3.88485	0.312277
1	A1	66	72.6701	3.85205	0.30876
1	A1	67	72.8629	3.81833	0.304704
1	A1	68	73.0558	3.79647	0.300787
1	A1	69	73.2487	3.77421	0.29755
1	A1	70	73.4416	3.74307	0.295198
1	A1	71	73.6345	3.71291	0.293629
1	A1	72	73.8273	3.6839	0.292625
1	A1	73	74.0202	3.65887	0.292006
1	A1	74	74.2131	3.6287	0.291649
1	A1	75	74.406	3.60864	0.291402
1	A1	76	74.5988	3.57803	0.291042
1	A1	77	74.7917	3.54692	0.290364
1	A1	78	74.9846	3.51939	0.2893
1	A1	79	75.1775	3.49522	0.287952
1	A1	80	75.3703	3.46884	0.286485
1	A1	81	75.5632	3.44287	0.28499
1	A1	82	75.7561	3.41076	0.283424
1	A1	83	75.949	3.3869	0.281695
1	A1	84	76.1418	3.35795	0.279794
1	A1	85	76.3347	3.33501	0.277849
1	A1	86	76.5276	3.30343	0.276081
1	A1	87	76.7205	3.28501	0.2747
1	A1	88	76.9134	3.25899	0.273816
1	A1	89	77.1062	3.22611	0.273428
1	A1	90	77.2991	3.20281	0.273443
1	A1	91	77.492	3.18104	0.27368
1	A1	92	77.6849	3.15558	0.273921
1	A1	93	77.8777	3.12482	0.273972
1	A1	94	78.0706	3.09812	0.273804
1	A1	95	78.2635	3.07397	0.273663
1	A1	96	78.4564	3.04954	0.274086
1	A1	97	78.6492	3.02102	0.275816
1	A1	98	78.8421	3.00046	0.27969
1	A1	99	79.035	2.97153	0.286655
1	A1	100	79.2279	2.94608	0.297983
1	A1	101	79.4207	2.91902	0.315724
1	A1	102	79.6136	2.88988	0.343338
1	A1	103	79.8065	2.86003	0.38639
1	A1	104	79.9994	2.82647	0.453022
1	A1	105	80.1923	2.7966	0.553776
1	A1	106	80.3851	2.75203	0.700128
1	A1	107	80.578	2.70423	0.901251
1	A1	108	80.7709	2.6388	1.1591
1	A1	109	80.9638	2.54915	1.46297
1	A1	110	81.1566	2.4052	1.78604
1	A1	111	81.3495	2.19459	2.08648
1	A1	112	81.5424	1.88936	2.31482
1	A1	113	81.7353	1.53415	2.42641
1	A1	114	81.9281	1.18701	2.39481
1	A1	115	82.121	0.887788	2.2207
1	A1	116	82.3139	0.678685	1.9323
1	A1	117	82.5068	0.555847	1.57697
1	A1	118	82.6996	0.497505	1.20747
1	A1	119	82.8925	0.469903	0.868654
1	A1	120	83.0854	0.459992	0.588937
1	A1	121	83.2783	0.452177	0.378538
1	A1	122	83.4712	0.448132	0.233165
1	A1	123	83.664	0.445022	0.140235
1	A1	124	83.8569	0.442327	0.0848187
1	A1	125	84.0498	0.439258	0.0536307
1	A1	126	84.2427	0.435772	0.0367772
1	A1	127	84.4355	0.435879	0.0278324
1	A1	128	84.6284	0.433087	0.0230699
1	A1	129	84.8213	0.432185	0.0205058
1	A1	130	85.0142	0.430536	0.0191236
1	A1	131	85.207	0.428652	0.0183827
1	A1	132	85.3999	0.425973	0.0179679
1	A1	133	85.5928	0.42658	0.0176884
1	A1	134	85.7857	0.422896	0.0174382
1	A1	135	85.9785	0.421524	0.0171755
1	A1	136	86.1714	0.420246	0.016899
1	A1	137	86.3643	0.419427	0.0166261
1	A1	138	86.5572	0.417245	0.0163775
1	A1	139	86.7501	0.414743	0.0161742
1	A1	140	86.9429	0.414865	0.0160364
1	A1	141	87.1358	0.412371	0.0159772
1	A1	142	87.3287	0.411649	0.0159875
1	A1	143	87.5216	0.410287	0.0160285
1	A1	144	87.7144	0.408513	0.0160353
1	A1	145	87.9073	0.405327	0.0159415
1	A1	146	88.1002	0.406455	0.0157008
1	A1	147	88.2931	0.402936	0.015302
1	A1	148	88.4859	0.402554	0.0147719
1	A1	149	88.6788	0.400668	0.0141717
1	A1	150	88.8717	0.399125	0.013588
1	A1	151	89.0646	0.398027	0.0131169
1	A1	152	89.2574	0.396962	0.0128351
1	A1	153	89.4503	0.395539	0.012771
1	A1	154	89.6432	0.394999	0.0128923
1	A1	155	89.8361	0.392859	0.0131097
1	A1	156	90.029	0.39228	0.0133047
1	A1	157	90.2218	0.390211	0.0133612
1	A1	158	90.4147	0.389138	0.013205
1	A1	159	90.6076	0.387805	0.0128325
1	A1	160	90.8005	0.38614	0.0123201
1	A1	161	90.9933	0.385476	0.0118038
1	A1	162	91.1862	0.385997	0.0114278
1	A1	163	91.3791	0.384163	0.0112875
1	A1	164	91.572	0.382133	0.0113936
1	A1	165	91.7648	0.381695	0.0116738
1	A1	166	91.9577	0.382135	0.0120056
1	A1	167	92.1506	0.378275	0.0122669
1	A1	168	92.3435	0.377962	0.0123827
1	A1	169	92.5363	0.375941	0.012353
1	A1	170	92.7292	0.376276	0.012245
1	A1	171	92.9221	0.37524	0.0121451
1	A1	172	93.115	0.37373	0.0121012
1	A1	173	93.3079	0.371849	0.0120889
1	A1	174	93.5007	0.371721	0.0120236
1	A1	175	93.6936	0.369498	0.0118024
1	A1	176	93.8865	0.368947	0.0113384
1	A1	177	94.0794	0.367529	0.0105732
1	A1	178	94.2722	0.367338	0.00947574
1	A1	179	94.4651	0.36615	0.00805159
1	A1	180	94.658	0.364069	0.00636773
1	A1	181	94.8509	0.364192	0.00457237
2	A2	1	60.1331	5.69346	0.355745
2	A2	2	60.326	5.682	0.357256
2	A2	3	60.5189	5.63864	0.359059
2	A2	4	60.7117	5.60084	0.360941
2	A2	5	60.9046	5.5689	0.362889
2	A2	6	61.0975	5.53207	0.36495
2	A2	7	61.2904	5.50301	0.366999
2	A2	8	61.4832	5.45616	0.368691
2	A2	9	61.6761	5.42215	0.369624
2	A2	10	61.869	5.37513	0.369563
2	A2	11	62.0619	5.35141	0.368544
2	A2	12	62.2547	5.30764	0.366776
2	A2	13	62.4476	5.27251	0.364472
2	A2	14	62.6405	5.24016	0.36179
2	A2	15	62.8334	5.19633	0.358925
2	A2	16	63.0262	5.16241	0.356219
2	A2	17	63.2191	5.12447	0.354142
2	A2	18	63.412	5.09548	0.35312
2	A2	19	63.6049	5.06143	0.353271
2	A2	20	63.7978	5.02133	0.354269
2	A2	21	63.9906	4.99007	0.355434
2	A2	22	64.1835	4.95281	0.355994
2	A2	23	64.3764	4.90728	0.355417
2	A2	24	64.5693	4.88323	0.3536
2	A2	25	64.7621	4.838	0.350885
2	A2	26	64.955	4.81062	0.34789
2	A2	27	65.1479	4.77267	0.345237
2	A2	28	65.3408	4.73941	0.343306
2	A2	29	65.5336	4.70782	0.342112
2	A2	30	65.7265	4.68032	0.341364
2	A2	31	65.9194	4.63137	0.340643
2	A2	32	66.1123	4.60147	0.339592
2	A2	33	66.3051	4.56855	0.337965
2	A2	34	66.498	4.53908	0.335589
2	A2	35	66.6909	4.50429	0.332375
2	A2	36	66.8838	4.46613	0.328402
2	A2	37	67.0767	4.4259	0.324051
2	A2	38	67.2695	4.40295	0.319959
2	A2	39	67.4624	4.37411	0.316782
2	A2	40	67.6553	4.3456	0.3149
2	A2	41	67.8482	4.30469	0.314271
2	A2	42	68.041	4.28262	0.314515
2	A2	43	68.2339	4.24732	0.315125
2	A2	44	68.4268	4.21154	0.315656
2	A2	45	68.6197	4.18931	0.315815
2	A2	46	68.8125	4.14816	0.315461
2	A2	47	69.0054	4.12006	0.314588
2	A2	48	69.1983	4.08953	0.313221
2	A2	49	69.3912	4.05237	0.311313
2	A2	50	69.584	4.02924	0.308644
2	A2	51	69.7769	3.99991	0.304848
2	A2	52	69.9698	3.96073	0.299628
2	A2	53	70.1627	3.92984	0.293062
2	A2	54	70.3556	3.90251	0.285815
2	A2	55	70.5484	3.87831	0.279051
2	A2	56	70.7413	3.8432	0.274047
2	A2	57	70.9342	3.83038	0.271681
2	A2	58	71.1271	3.80456	0.272062
2	A2	59	71.3199	3.77359	0.274521
2	A2	60	71.5128	3.74559	0.277919
2	A2	61	71.7057	3.71569	0.281128
2	A2	62	71.8986	3.68615	0.283382
2	A2	63	72.0914	3.65991	0.28441
2	A2	64	72.2843	3.62588	0.284325
2	A2	65	72.4772	3.6002	0.283422
2	A2	66	72.6701	3.57384	0.281992
2	A2	67	72.8629	3.54346	0.280261
2	A2	68	73.0558	3.51298	0.278408
2	A2	69	73.2487	3.49074	0.276642
2	A2	70	73.4416	3.45585	0.275184
2	A2	71	73.6345	3.43404	0.274201
2	A2	72	73.8273	3.41016	0.273693
2	A2	73	74.0202	3.37634	0.273461
2	A2	74	74.2131	3.3491	0.273182
2	A2	75	74.406	3.32582	0.272551
2	A2	76	74.5988	3.29286	0.271393
2	A2	77	74.7917	3.2687	0.269695
2	A2	78	74.9846	3.24239	0.267556
2	A2	79	75.1775	3.2185	0.265134
2	A2	80	75.3703	3.18575	0.262613
2	A2	81	75.5632	3.16282	0.26021
2	A2	82	75.7561	3.13553	0.258148
2	A2	83	75.949	3.11074	0.256606
2	A2	84	76.1418	3.08623	0.255637
2	A2	85	76.3347	3.06219	0.25515
2	A2	86	76.5276	3.03308	0.254955
2	A2	87	76.7205	3.00874	0.254885
2	A2	88	76.9134	2.98336	0.254852
2	A2	89	77.1062	2.95585	0.254854
2	A2	90	77.2991	2.93146	0.254883
2	A2	91	77.492	2.90776	0.254858
2	A2	92	77.6849	2.88342	0.254658
2	A2	93	77.8777	2.85102	0.254245
2	A2	94	78.0706	2.82601	0.253782
2	A2	95	78.2635	2.80247	0.253633
2	A2	96	78.4564	2.7835	0.254262
2	A2	97	78.6492	2.753	0.256097
2	A2	98	78.8421	2.72629	0.25958
2	A2	99	79.035	2.70219	0.265365
2	A2	100	79.2279	2.67495	0.274646
2	A2	101	79.4207	2.64942	0.289527
2	A2	102	79.6136	2.62193	0.313437
2	A2	103	79.8065	2.59555	0.351597
2	A2	104	79.9994	2.5623	0.411436
2	A2	105	80.1923	2.52868	0.502585
2	A2	106	80.3851	2.48886	0.635769
2	A2	107	80.578	2.44414	0.820022
2	A2	108	80.7709	2.3799	1.05815
2	A2	109	80.9638	2.29249	1.34153
2	A2	110	81.1566	2.16048	1.64637
2	A2	111	81.3495	1.95592	1.93428
2	A2	112	81.5424	1.6576	2.15868
2	A2	113	81.7353	1.30421	2.27631
2	A2	114	81.9281	0.954645	2.26008
2	A2	115	82.121	0.648984	2.10812
2	A2	116	82.3139	0.432457	1.84495
2	A2	117	82.5068	0.29928	1.51412
2	A2	118	82.6996	0.239336	1.16556
2	A2	119	82.8925	0.210854	0.84265
2	A2	120	83.0854	0.198678	0.573702
2	A2	121	83.2783	0.190116	0.369788
2	A2	122	83.4712	0.186725	0.227872
2	A2	123	83.664	0.184401	0.136603
2	A2	124	83.8569	0.180872	0.0819954
2	A2	125	84.0498	0.178613	0.0513413
2	A2	126	84.2427	0.176572	0.034996
2	A2	127	84.4355	0.17436	0.0265653
2	A2	128	84.6284	0.173268	0.0222581
2	A2	129	84.8213	0.169244	0.0200279
2	A2	130	85.0142	0.170669	0.0188399
2	A2	131	85.207	0.166983	0.0181723
2	A2	132	85.3999	0.165939	0.017738
2	A2	133	85.5928	0.164181	0.0173637
2	A2	134	85.7857	0.16102	0.0169562
2	A2	135	85.9785	0.160287	0.0164947
2	A2	136	86.1714	0.159746	0.0160131
2	A2	137	86.3643	0.156568	0.0155665
2	A2	138	86.5572	0.155382	0.0151932
2	A2	139	86.7501	0.155276	0.0148888
2	A2	140	86.9429	0.153106	0.0146074
2	A2	141	87.1358	0.151581	0.0142871
2	A2	142	87.3287	0.148841	0.01389
2	A2	143	87.5216	0.148724	0.0134277
2	A2	144	87.7144	0.147316	0.0129577
2	A2	145	87.9073	0.146663	0.0125527
2	A2	146	88.1002	0.144914	0.0122658
2	A2	147	88.2931	0.143868	0.0121129
2	A2	148	88.4859	0.142938	0.0120773
2	A2	149	88.6788	0.141112	0.0121248
2	A2	150	88.8717	0.140867	0.0122197
2	A2	151	89.0646	0.138312	0.0123351
2	A2	152	89.2574	0.13584	0.0124581
2	A2	153	89.4503	0.136683	0.0125851
2	A2	154	89.6432	0.134837	0.0127078
2	A2	155	89.8361	0.133704	0.0127986
2	A2	156	90.029	0.130997	0.0128116
2	A2	157	90.2218	0.130723	0.012701
2	A2	158	90.4147	0.129584	0.0124472
2	A2	159	90.6076	0.127555	0.0120701
2	A2	160	90.8005	0.126941	0.0116255
2	A2	161	90.9933	0.126263	0.0111877
2	A2	162	91.1862	0.124197	0.0108277
2	A2	163	91.3791	0.124695	0.0105964
2	A2	164	91.572	0.122897	0.0105137
2	A2	165	91.7648	0.121752	0.0105686
2	A2	166	91.9577	0.120983	0.0107279
2	A2	167	92.1506	0.119473	0.0109475
2	A2	168	92.3435	0.118956	0.0111799
2	A2	169	92.5363	0.117471	0.0113795
2	A2	170	92.7292	0.115734	0.011507
2	A2	171	92.9221	0.114815	0.0115352
2	A2	172	93.115	0.113859	0.0114532
2	A2	173	93.3079	0.113276	0.0112651
2	A2	174	93.5007	0.110649	0.0109836
2	A2	175	93.6936	0.110089	0.0106186
2	A2	176	93.8865	0.110212	0.0101592
2	A2	177	94.0794	0.108627	0.00955592
2	A2	178	94.2722	0.107664	0.0087242
2	A2	179	94.4651	0.106484	0.00758488
2	A2	180	94.658	0.104607	0.00613123
2	A2	181	94.8509	0.104379	0.00447751
3	A3	1	60.1331	5.81014	0.363402
3	A3	2	60.326	5.79933	0.362827
3	A3	3	60.5189	5.74909	0.362855
3	A3	4	60.7117	5.72858	0.363916
3	A3	5	60.9046	5.69527	0.366214
3	A3	6	61.0975	5.6647	0.369449
3	A3	7	61.2904	5.62392	0.372802
3	A3	8	61.4832	5.58466	0.375308
3	A3	9	61.6761	5.54663	0.376323
3	A3	10	61.869	5.50429	0.375808
3	A3	11	62.0619	5.4782	0.374274
3	A3	12	62.2547	5.4446	0.372487
3	A3	13	62.4476	5.40221	0.371152
3	A3	14	62.6405	5.36833	0.370696
3	A3	15	62.8334	5.33321	0.371132
3	A3	16	63.0262	5.29909	0.372061
3	A3	17	63.2191	5.27435	0.372822
3	A3	18	63.412	5.22361	0.372823
3	A3	19	63.6049	5.17898	0.371858
3	A3	20	63.7978	5.14948	0.370203
3	A3	21	63.9906	5.12457	0.368323
3	A3	22	64.1835	5.0858	0.366519
3	A3	23	64.3764	5.04843	0.364769
3	A3	24	64.5693	5.00742	0.362889
3	A3	25	64.7621	4.97737	0.360779
3	A3	26	64.955	4.94726	0.358535
3	A3	27	65.1479	4.90535	0.356307
3	A3	28	65.3408	4.87858	0.354117
3	A3	29	65.5336	4.84856	0.351807
3	A3	30	65.7265	4.80369	0.349173
3	A3	31	65.9194	4.76836	0.346195
3	A3	32	66.1123	4.74703	0.343113
3	A3	33	66.3051	4.70543	0.340373
3	A3	34	66.498	4.67637	0.338383
3	A3	35	66.6909	4.64628	0.337327
3	A3	36	66.8838	4.6133	0.337094
3	A3	37	67.0767	4.58227	0.337318
3	A3	38	67.2695	4.54639	0.337555
3	A3	39	67.4624	4.51261	0.337388
3	A3	40	67.6553	4.48431	0.33653
3	A3	41	67.8482	4.44844	0.334826
3	A3	42	68.041	4.42192	0.332276
3	A3	43	68.2339	4.38122	0.329059
3	A3	44	68.4268	4.35012	0.32551
3	A3	45	68.6197	4.32564	0.322034
3	A3	46	68.8125	4.29467	0.318968
3	A3	47	69.0054	4.2668	0.316485
3	A3	48	69.1983	4.22596	0.314593
3	A3	49	69.3912	4.20213	0.313154
3	A3	50	69.584	4.18046	0.311938
3	A3	51	69.7769	4.14347	0.310668
3	A3	52	69.9698	4.10982	0.309132
3	A3	53	70.1627	4.08398	0.307311
3	A3	54	70.3556	4.05435	0.305395
3	A3	55	70.5484	4.02589	0.303674
3	A3	56	70.7413	4.00002	0.302343
3	A3	57	70.9342	3.96686	0.301338
3	A3	58	71.1271	3.94032	0.300345
3	A3	59	71.3199	3.91295	0.298938
3	A3	60	71.5128	3.88321	0.296823
3	A3	61	71.7057	3.84643	0.294037
3	A3	62	71.8986	3.82569	0.290985
3	A3	63	72.0914	3.7972	0.288285
3	A3	64	72.2843	3.77004	0.286453
3	A3	65	72.4772	3.74533	0.285632
3	A3	66	72.6701	3.71741	0.285477
3	A3	67	72.8629	3.68926	0.285278
3	A3	68	73.0558	3.66363	0.284284
3	A3	69	73.2487	3.6294	0.282052
3	A3	70	73.4416	3.60114	0.278677
3	A3	71	73.6345	3.5789	0.27474
3	A3	72	73.8273	3.55398	0.271022
3	A3	73	74.0202	3.5236	0.268162
3	A3	74	74.2131	3.50724	0.266402
3	A3	75	74.406	3.4804	0.265585
3	A3	76	74.5988	3.44679	0.265333
3	A3	77	74.7917	3.42825	0.265277
3	A3	78	74.9846	3.40241	0.265201
3	A3	79	75.1775	3.37516	0.265035
3	A3	80	75.3703	3.35271	0.264767
3	A3	81	75.5632	3.32542	0.264397
3	A3	82	75.7561	3.29631	0.263927
3	A3	83	75.949	3.27364	0.263388
3	A3	84	76.1418	3.24955	0.262835
3	A3	85	76.3347	3.22229	0.262314
3	A3	86	76.5276	3.19901	0.261814
3	A3	87	76.7205	3.17287	0.261273
3	A3	88	76.9134	3.14639	0.260605
3	A3	89	77.1062	3.1231	0.259749
3	A3	90	77.2991	3.09747	0.258714
3	A3	91	77.492	3.06997	0.257585
3	A3	92	77.6849	3.04708	0.256515
3	A3	93	77.8777	3.0245	0.255669
3	A3	94	78.0706	2.99977	0.255204
3	A3	95	78.2635	2.97327	0.255246
3	A3	96	78.4564	2.94984	0.255956
3	A3	97	78.6492	2.92566	0.257596
3	A3	98	78.8421	2.90004	0.260634
3	A3	99	79.035	2.87682	0.265849
3	A3	100	79.2279	2.85033	0.274517
3	A3	101	79.4207	2.82591	0.288683
3	A3	102	79.6136	2.80024	0.3116
3	A3	103	79.8065	2.77284	0.34827
3	A3	104	79.9994	2.74166	0.405926
3	A3	105	80.1923	2.71288	0.494089
3	A3	106	80.3851	2.67318	0.623598
3	A3	107	80.578	2.63079	0.804032
3	A3	108	80.7709	2.57063	1.0394
3	A3	109	80.9638	2.48833	1.3229
3	A3	110	81.1566	2.36707	1.63278
3	A3	111	81.3495	2.18149	1.93199
3	A3	112	81.5424	1.90512	2.17377
3	A3	113	81.7353	1.56297	2.31263
3	A3	114	81.9281	1.21781	2.31763
3	A3	115	82.121	0.907774	2.18258
3	A3	116	82.3139	0.682997	1.92866
3	A3	117	82.5068	0.542285	1.59817
3	A3	118	82.6996	0.475499	1.24197
3	A3	119	82.8925	0.442556	0.906053
3	A3	120	83.0854	0.429051	0.621955
3	A3	121	83.2783	0.421842	0.403549
3	A3	122	83.4712	0.417956	0.249605
3	A3	123	83.664	0.415065	0.149465
3	A3	124	83.8569	0.41185	0.0889768
3	A3	125	84.0498	0.410614	0.0547889
3	A3	126	84.2427	0.408723	0.0364771
3	A3	127	84.4355	0.405914	0.0269528
3	A3	128	84.6284	0.403956	0.0219251
3	A3	129	84.8213	0.402704	0.0190757
3	A3	130	85.0142	0.400078	0.0173055
3	A3	131	85.207	0.400075	0.0161717
3	A3	132	85.3999	0.39877	0.0155144
3	A3	133	85.5928	0.397503	0.0152407
3	A3	134	85.7857	0.3957	0.0152298
3	A3	135	85.9785	0.394412	0.0153255
3	A3	136	86.1714	0.392633	0.0153736
3	A3	137	86.3643	0.390992	0.0152695
3	A3	138	86.5572	0.389325	0.0149869
3	A3	139	86.7501	0.387534	0.0145765
3	A3	140	86.9429	0.386708	0.014133
3	A3	141	87.1358	0.385969	0.0137471
3	A3	142	87.3287	0.384608	0.0134643
3	A3	143	87.5216	0.38313	0.0132696
3	A3	144	87.7144	0.381602	0.0131042
3	A3	145	87.9073	0.380873	0.0128977
3	A3	146	88.1002	0.378812	0.0126001
3	A3	147	88.2931	0.378652	0.0122019
3	A3	148	88.4859	0.37668	0.0117407
3	A3	149	88.6788	0.375196	0.0112918
3	A3	150	88.8717	0.374757	0.0109408
3	A3	151	89.0646	0.374338	0.0107478
3	A3	152	89.2574	0.371921	0.010721
3	A3	153	89.4503	0.371512	0.010818
3	A3	154	89.6432	0.37045	0.0109748
3	A3	155	89.8361	0.369133	0.0111388
3	A3	156	90.029	0.367769	0.0112812
3	A3	157	90.2218	0.367884	0.0113832
3	A3	158	90.4147	0.365891	0.011414
3	A3	159	90.6076	0.364733	0.0113314
3	A3	160	90.8005	0.36318	0.0111113
3	A3	161	90.9933	0.36224	0.010782
3	A3	162	91.1862	0.361344	0.0104305
3	A3	163	91.3791	0.361887	0.0101621
3	A3	164	91.572	0.360076	0.0100402
3	A3	165	91.7648	0.358976	0.0100464
3	A3	166	91.9577	0.357862	0.0100928
3	A3	167	92.1506	0.356746	0.0100768
3	A3	168	92.3435	0.355723	0.00993981
3	A3	169	92.5363	0.354988	0.00969822
3	A3	170	92.7292	0.354024	0.00943213
3	A3	171	92.9221	0.352994	0.00924127
3	A3	172	93.115	0.353519	0.00919395
3	A3	173	93.3079	0.351923	0.00928737
3	A3	174	93.5007	0.350189	0.0094416
3	A3	175	93.6936	0.350043	0.00952401
3	A3	176	93.8865	0.348419	0.00939157
3	A3	177	94.0794	0.347691	0.00892984
3	A3	178	94.2722	0.346981	0.0080811
3	A3	179	94.4651	0.345533	0.00686401
3	A3	180	94.658	0.345512	0.00538213
3	A3	181	94.8509	0.344439	0.0038111
4	A4	1	60.1331	5.73616	0.362242
4	A4	2	60.326	5.70868	0.36351
4	A4	3	60.5189	5.66754	0.364729
4	A4	4	60.7117	5.64104	0.365852
4	A4	5	60.9046	5.60598	0.367052
4	A4	6	61.0975	5.57347	0.368507
4	A4	7	61.2904	5.53336	0.370149
4	A4	8	61.4832	5.49891	0.371602
4	A4	9	61.6761	5.46376	0.372349
4	A4	10	61.869	5.42909	0.37205
4	A4	11	62.0619	5.38557	0.370776
4	A4	12	62.2547	5.35206	0.369028
4	A4	13	62.4476	5.31808	0.367496
4	A4	14	62.6405	5.29058	0.366676
4	A4	15	62.8334	5.24862	0.366577
4	A4	16	63.0262	5.21984	0.366752
4	A4	17	63.2191	5.17805	0.366563
4	A4	18	63.412	5.1406	0.365542
4	A4	19	63.6049	5.10292	0.363593
4	A4	20	63.7978	5.07799	0.360981
4	A4	21	63.9906	5.03516	0.358164
4	A4	22	64.1835	4.99884	0.355597
4	A4	23	64.3764	4.97188	0.353577
4	A4	24	64.5693	4.93868	0.352203
4	A4	25	64.7621	4.90344	0.351388
4	A4	26	64.955	4.86901	0.350946
4	A4	27	65.1479	4.83576	0.350684
4	A4	28	65.3408	4.80288	0.350431
4	A4	29	65.5336	4.76809	0.349977
4	A4	30	65.7265	4.73803	0.349019
4	A4	31	65.9194	4.69919	0.347172
4	A4	32	66.1123	4.66928	0.344113
4	A4	33	66.3051	4.63438	0.339841
4	A4	34	66.498	4.59594	0.334796
4	A4	35	66.6909	4.56398	0.329799
4	A4	36	66.8838	4.54122	0.325719
4	A4	37	67.0767	4.5134	0.323104
4	A4	38	67.2695	4.47646	0.321959
4	A4	39	67.4624	4.44588	0.321816
4	A4	40	67.6553	4.41958	0.321991
4	A4	41	67.8482	4.38462	0.321882
4	A4	42	68.041	4.35207	0.321151
4	A4	43	68.2339	4.32331	0.319771
4	A4	44	68.4268	4.29166	0.31795
4	A4	45	68.6197	4.26223	0.316016
4	A4	46	68.8125	4.22976	0.314266
4	A4	47	69.0054	4.20373	0.312876
4	A4	48	69.1983	4.17386	0.311839
4	A4	49	69.3912	4.14165	0.310972
4	A4	50	69.584	4.11157	0.309969
4	A4	51	69.7769	4.08579	0.308508
4	A4	52	69.9698	4.05361	0.306364
4	A4	53	70.1627	4.01965	0.303522
4	A4	54	70.3556	3.99658	0.30022
4	A4	55	70.5484	3.96533	0.296894
4	A4	56	70.7413	3.93753	0.294056
4	A4	57	70.9342	3.91192	0.292122
4	A4	58	71.1271	3.88546	0.291292
4	A4	59	71.3199	3.85259	0.291475
4	A4	60	71.5128	3.83245	0.292299
4	A4	61	71.7057	3.80142	0.293197
4	A4	62	71.8986	3.76969	0.293539
4	A4	63	72.0914	3.74426	0.292805
4	A4	64	72.2843	3.71187	0.290749
4	A4	65	72.4772	3.68704	0.2875
4	A4	66	72.6701	3.65336	0.283512
4	A4	67	72.8629	3.62989	0.27939
4	A4	68	73.0558	3.60364	0.27563
4	A4	69	73.2487	3.58547	0.272442
4	A4	70	73.4416	3.55318	0.269757
4	A4	71	73.6345	3.52758	0.267417
4	A4	72	73.8273	3.49218	0.265377
4	A4	73	74.0202	3.48166	0.26374
4	A4	74	74.2131	3.45273	0.262607
4	A4	75	74.406	3.42748	0.261936
4	A4	76	74.5988	3.40087	0.261508
4	A4	77	74.7917	3.37495	0.261055
4	A4	78	74.9846	3.35318	0.260418
4	A4	79	75.1775	3.32741	0.259612
4	A4	80	75.3703	3.30015	0.258766
4	A4	81	75.5632	3.27844	0.258015
4	A4	82	75.7561	3.25014	0.257409
4	A4	83	75.949	3.22815	0.256883
4	A4	84	76.1418	3.20441	0.256316
4	A4	85	76.3347	3.17543	0.255621
4	A4	86	76.5276	3.15188	0.254825
4	A4	87	76.7205	3.12751	0.25406
4	A4	88	76.9134	3.10584	0.253462
4	A4	89	77.1062	3.08079	0.253061
4	A4	90	77.2991	3.05584	0.252758
4	A4	91	77.492	3.03005	0.25241
4	A4	92	77.6849	3.00404	0.251955
4	A4	93	77.8777	2.9835	0.251506
4	A4	94	78.0706	2.95882	0.251306
4	A4	95	78.2635	2.93346	0.251659
4	A4	96	78.4564	2.91045	0.252841
4	A4	97	78.6492	2.88713	0.255093
4	A4	98	78.8421	2.86193	0.258717
4	A4	99	79.035	2.83615	0.264238
4	A4	100	79.2279	2.81093	0.272666
4	A4	101	79.4207	2.78728	0.285802
4	A4	102	79.6136	2.75947	0.30665
4	A4	103	79.8065	2.73337	0.339897
4	A4	104	79.9994	2.70422	0.392408
4	A4	105	80.1923	2.67446	0.473365
4	A4	106	80.3851	2.63621	0.593536
4	A4	107	80.578	2.59369	0.762993
4	A4	108	80.7709	2.54046	0.987016
4	A4	109	80.9638	2.46476	1.26084
4	A4	110	81.1566	2.35113	1.56518
4	A4	111	81.3495	2.1807	1.86521
4	A4	112	81.5424	1.91571	2.11528
4	A4	113	81.7353	1.58683	2.26933
4	A4	114	81.9281	1.24196	2.29405
4	A4	115	82.121	0.930197	2.17965
4	A4	116	82.3139	0.695025	1.94354
4	A4	117	82.5068	0.544517	1.62523
4	A4	118	82.6996	0.469782	1.27457
4	A4	119	82.8925	0.433991	0.938238
4	A4	120	83.0854	0.419138	0.649625
4	A4	121	83.2783	0.411333	0.424798
4	A4	122	83.4712	0.406409	0.264339
4	A4	123	83.664	0.403909	0.158694
4	A4	124	83.8569	0.401473	0.0941269
4	A4	125	84.0498	0.39942	0.0572445
4	A4	126	84.2427	0.396437	0.0373771
4	A4	127	84.4355	0.396216	0.0271502
4	A4	128	84.6284	0.393892	0.0220042
4	A4	129	84.8213	0.391669	0.0193681
4	A4	130	85.0142	0.390902	0.0179027
4	A4	131	85.207	0.387727	0.0169649
4	A4	132	85.3999	0.387828	0.0162763
4	A4	133	85.5928	0.385921	0.0157384
4	A4	134	85.7857	0.384476	0.0153295
4	A4	135	85.9785	0.382493	0.0150518
4	A4	136	86.1714	0.381831	0.0149022
4	A4	137	86.3643	0.380713	0.0148558
4	A4	138	86.5572	0.378914	0.0148598
4	A4	139	86.7501	0.376924	0.0148392
4	A4	140	86.9429	0.376103	0.0147149
4	A4	141	87.1358	0.374458	0.0144305
4	A4	142	87.3287	0.372766	0.0139753
4	A4	143	87.5216	0.371387	0.0133939
4	A4	144	87.7144	0.370208	0.0127762
4	A4	145	87.9073	0.369356	0.0122239
4	A4	146	88.1002	0.36854	0.0118086
4	A4	147	88.2931	0.368111	0.011542
4	A4	148	88.4859	0.36601	0.0113767
4	A4	149	88.6788	0.365326	0.0112446
4	A4	150	88.8717	0.363201	0.011102
4	A4	151	89.0646	0.362802	0.0109579
4	A4	152	89.2574	0.361028	0.0108674
4	A4	153	89.4503	0.360365	0.010893
4	A4	154	89.6432	0.360416	0.0110591
4	A4	155	89.8361	0.358302	0.0113219
4	A4	156	90.029	0.357254	0.0115742
4	A4	157	90.2218	0.355602	0.0116829
4	A4	158	90.4147	0.354875	0.0115469
4	A4	159	90.6076	0.353155	0.0111492
4	A4	160	90.8005	0.351991	0.0105779
4	A4	161	90.9933	0.351599	0.00999896
4	A4	162	91.1862	0.351483	0.00958783
4	A4	163	91.3791	0.351335	0.00944928
4	A4	164	91.572	0.349153	0.0095729
4	A4	165	91.7648	0.348059	0.00984648
4	A4	166	91.9577	0.347396	0.0101217
4	A4	167	92.1506	0.346063	0.0102858
4	A4	168	92.3435	0.3448	0.0103025
4	A4	169	92.5363	0.344758	0.0102055
4	A4	170	92.7292	0.342804	0.0100628
4	A4	171	92.9221	0.342441	0.00993528
4	A4	172	93.115	0.34199	0.00984802
4	A4	173	93.3079	0.340339	0.00978026
4	A4	174	93.5007	0.33934	0.00967445
4	A4	175	93.6936	0.338462	0.009452
4	A4	176	93.8865	0.338016	0.0090337
4	A4	177	94.0794	0.336511	0.00835684
4	A4	178	94.2722	0.335524	0.00739298
4	A4	179	94.4651	0.33599	0.00616753
4	A4	180	94.658	0.333573	0.00477156
4	A4	181	94.8509	0.334914	0.00335294
5	A5	1	60.1331	5.71799	0.352014
5	A5	2	60.326	5.68947	0.353365
5	A5	3	60.5189	5.67344	0.356053
5	A5	4	60.7117	5.63714	0.359667
5	A5	5	60.9046	5.59387	0.363443
5	A5	6	61.0975	5.56607	0.366501
5	A5	7	61.2904	5.52129	0.36817
5	A5	8	61.4832	5.47965	0.368216
5	A5	9	61.6761	5.44752	0.366887
5	A5	10	61.869	5.41598	0.364762
5	A5	11	62.0619	5.37461	0.362532
5	A5	12	62.2547	5.34172	0.360752
5	A5	13	62.4476	5.3055	0.359724
5	A5	14	62.6405	5.27443	0.359461
5	A5	15	62.8334	5.23966	0.359718
5	A5	16	63.0262	5.19885	0.360143
5	A5	17	63.2191	5.16158	0.360375
5	A5	18	63.412	5.13099	0.360158
5	A5	19	63.6049	5.0932	0.359337
5	A5	20	63.7978	5.05533	0.357873
5	A5	21	63.9906	5.02281	0.355877
5	A5	22	64.1835	4.98279	0.353621
5	A5	23	64.3764	4.94849	0.351499
5	A5	24	64.5693	4.91708	0.349869
5	A5	25	64.7621	4.88889	0.348871
5	A5	26	64.955	4.852	0.348373
5	A5	27	65.1479	4.8108	0.348079
5	A5	28	65.3408	4.78402	0.347692
5	A5	29	65.5336	4.74447	0.347045
5	A5	30	65.7265	4.71116	0.346037
5	A5	31	65.9194	4.68173	0.344557
5	A5	32	66.1123	4.64321	0.342446
5	A5	33	66.3051	4.60857	0.339577
5	A5	34	66.498	4.5781	0.336011
5	A5	35	66.6909	4.53821	0.332067
5	A5	36	66.8838	4.50687	0.328202
5	A5	37	67.0767	4.48571	0.324802
5	A5	38	67.2695	4.44571	0.322001
5	A5	39	67.4624	4.41567	0.319674
5	A5	40	67.6553	4.38482	0.31761
5	A5	41	67.8482	4.35194	0.315715
5	A5	42	68.041	4.32233	0.314087
5	A5	43	68.2339	4.28875	0.312902
5	A5	44	68.4268	4.26307	0.312246
5	A5	45	68.6197	4.23715	0.311994
5	A5	46	68.8125	4.19898	0.31192
5	A5	47	69.0054	4.16601	0.311852
5	A5	48	69.1983	4.13452	0.311778
5	A5	49	69.3912	4.10926	0.311702
5	A5	50	69.584	4.08285	0.311445
5	A5	51	69.7769	4.05026	0.310584
5	A5	52	69.9698	4.01084	0.308642
5	A5	53	70.1627	3.98242	0.305444
5	A5	54	70.3556	3.95178	0.301323
5	A5	55	70.5484	3.92802	0.297025
5	A5	56	70.7413	3.89437	0.293365
5	A5	57	70.9342	3.87032	0.29087
5	A5	58	71.1271	3.84383	0.289571
5	A5	59	71.3199	3.81302	0.289051
5	A5	60	71.5128	3.78343	0.288659
5	A5	61	71.7057	3.75948	0.287794
5	A5	62	71.8986	3.72124	0.286122
5	A5	63	72.0914	3.69908	0.283673
5	A5	64	72.2843	3.66823	0.280764
5	A5	65	72.4772	3.64595	0.277855
5	A5	66	72.6701	3.61205	0.27538
5	A5	67	72.8629	3.59046	0.273646
5	A5	68	73.0558	3.56142	0.27277
5	A5	69	73.2487	3.53742	0.272659
5	A5	70	73.4416	3.51249	0.273039
5	A5	71	73.6345	3.48125	0.273509
5	A5	72	73.8273	3.45093	0.273606
5	A5	73	74.0202	3.43104	0.272878
5	A5	74	74.2131	3.4002	0.270987
5	A5	75	74.406	3.37091	0.267841
5	A5	76	74.5988	3.34394	0.263725
5	A5	77	74.7917	3.31947	0.259308
5	A5	78	74.9846	3.29103	0.255429
5	A5	79	75.1775	3.27894	0.252752
5	A5	80	75.3703	3.24993	0.251457
5	A5	81	75.5632	3.22543	0.251202
5	A5	82	75.7561	3.19769	0.251367
5	A5	83	75.949	3.16953	0.251432
5	A5	84	76.1418	3.14717	0.251217
5	A5	85	76.3347	3.12482	0.250892
5	A5	86	76.5276	3.09803	0.25078
5	A5	87	76.7205	3.07136	0.251102
5	A5	88	76.9134	3.05485	0.251826
5	A5	89	77.1062	3.02359	0.252658
5	A5	90	77.2991	2.99759	0.253196
5	A5	91	77.492	2.97375	0.253139
5	A5	92	77.6849	2.94612	0.252459
5	A5	93	77.8777	2.9208	0.251416
5	A5	94	78.0706	2.8987	0.250449
5	A5	95	78.2635	2.87733	0.250007
5	A5	96	78.4564	2.84663	0.250437
5	A5	97	78.6492	2.82609	0.251977
5	A5	98	78.8421	2.80201	0.254894
5	A5	99	79.035	2.7721	0.259674
5	A5	100	79.2279	2.75167	0.267277
5	A5	101	79.4207	2.72463	0.279428
5	A5	102	79.6136	2.69712	0.299
5	A5	103	79.8065	2.67053	0.330474
5	A5	104	79.9994	2.64333	0.380397
5	A5	105	80.1923	2.61359	0.45757
5	A5	106	80.3851	2.57357	0.572477
5	A5	107	80.578	2.53238	0.735283
5	A5	108	80.7709	2.47933	0.952069
5	A5	109	80.9638	2.40124	1.21971
5	A5	110	81.1566	2.29575	1.52112
5	A5	111	81.3495	2.13089	1.82359
5	A5	112	81.5424	1.87291	2.08254
5	A5	113	81.7353	1.53825	2.25131
5	A5	114	81.9281	1.18641	2.29421
5	A5	115	82.121	0.857742	2.19794
5	A5	116	82.3139	0.609013	1.97642
5	A5	117	82.5068	0.440202	1.66673
5	A5	118	82.6996	0.354424	1.31804
5	A5	119	82.8925	0.315834	0.97805
5	A5	120	83.0854	0.297538	0.682256
5	A5	121	83.2783	0.289355	0.449027
5	A5	122	83.4712	0.285715	0.280766
5	A5	123	83.664	0.281368	0.168926
5	A5	124	83.8569	0.278708	0.100018
5	A5	125	84.0498	0.277696	0.060391
5	A5	126	84.2427	0.275083	0.0389169
5	A5	127	84.4355	0.273163	0.0277733
5	A5	128	84.6284	0.271223	0.0220732
5	A5	129	84.8213	0.269255	0.0190564
5	A5	130	85.0142	0.26819	0.0172968
5	A5	131	85.207	0.266683	0.0161151
5	A5	132	85.3999	0.26503	0.0152142
5	A5	133	85.5928	0.263564	0.014484
5	A5	134	85.7857	0.261589	0.0139033
5	A5	135	85.9785	0.261659	0.0134859
5	A5	136	86.1714	0.260224	0.0132414
5	A5	137	86.3643	0.258645	0.0131511
5	A5	138	86.5572	0.256923	0.0131651
5	A5	139	86.7501	0.257016	0.0132211
5	A5	140	86.9429	0.253862	0.0132691
5	A5	141	87.1358	0.253125	0.0132844
5	A5	142	87.3287	0.252329	0.0132644
5	A5	143	87.5216	0.251631	0.0132136
5	A5	144	87.7144	0.248365	0.0131283
5	A5	145	87.9073	0.248658	0.0129915
5	A5	146	88.1002	0.246724	0.0127766
5	A5	147	88.2931	0.246418	0.0124577
5	A5	148	88.4859	0.243507	0.0120263
5	A5	149	88.6788	0.243267	0.011506
5	A5	150	88.8717	0.241886	0.0109591
5	A5	151	89.0646	0.240605	0.0104741
5	A5	152	89.2574	0.239693	0.0101327
5	A5	153	89.4503	0.239247	0.00997308
5	A5	154	89.6432	0.238127	0.00996718
5	A5	155	89.8361	0.237292	0.0100322
5	A5	156	90.029	0.23525	0.0100723
5	A5	157	90.2218	0.23447	0.0100327
5	A5	158	90.4147	0.234221	0.00993311
5	A5	159	90.6076	0.231837	0.00985603
5	A5	160	90.8005	0.233103	0.00989241
5	A5	161	90.9933	0.231979	0.0100749
5	A5	162	91.1862	0.229301	0.0103435
5	A5	163	91.3791	0.229363	0.0105694
5	A5	164	91.572	0.227235	0.0106234
5	A5	165	91.7648	0.225951	0.0104476
5	A5	166	91.9577	0.22546	0.0100853
5	A5	167	92.1506	0.225217	0.00965294
5	A5	168	92.3435	0.223849	0.00927766
5	A5	169	92.5363	0.223345	0.00903989
5	A5	170	92.7292	0.222682	0.0089541
5	A5	171	92.9221	0.22077	0.00898893
5	A5	172	93.115	0.220568	0.009101
5	A5	173	93.3079	0.219761	0.00925307
5	A5	174	93.5007	0.218759	0.00940354
5	A5	175	93.6936	0.21807	0.00948073
5	A5	176	93.8865	0.216223	0.00937127
5	A5	177	94.0794	0.215904	0.00894258
5	A5	178	94.2722	0.214246	0.00809715
5	A5	179	94.4651	0.213055	0.00683293
5	A5	180	94.658	0.212913	0.00527233
5	A5	181	94.8509	0.21331	0.00363617
6	A6	1	60.1331	5.65937	0.354132
6	A6	2	60.326	5.63743	0.356822
6	A6	3	60.5189	5.60313	0.359875
6	A6	4	60.7117	5.56322	0.362748
6	A6	5	60.9046	5.53686	0.365049
6	A6	6	61.0975	5.4947	0.366527
6	A6	7	61.2904	5.46416	0.366965
6	A6	8	61.4832	5.42103	0.366186
6	A6	9	61.6761	5.39298	0.364202
6	A6	10	61.869	5.3469	0.361412
6	A6	11	62.0619	5.31702	0.358588
6	A6	12	62.2547	5.27902	0.356582
6	A6	13	62.4476	5.25595	0.355842
6	A6	14	62.6405	5.22614	0.356117
6	A6	15	62.8334	5.18254	0.356595
6	A6	16	63.0262	5.14513	0.356399
6	A6	17	63.2191	5.1076	0.355137
6	A6	18	63.412	5.07456	0.353076
6	A6	19	63.6049	5.04454	0.350916
6	A6	20	63.7978	5.00823	0.349316
6	A6	21	63.9906	4.97967	0.348542
6	A6	22	64.1835	4.94414	0.348406
6	A6	23	64.3764	4.904	0.348444
6	A6	24	64.5693	4.87601	0.34818
6	A6	25	64.7621	4.84437	0.347276
6	A6	26	64.955	4.80682	0.345624
6	A6	27	65.1479	4.77107	0.343335
6	A6	28	65.3408	4.74251	0.340662
6	A6	29	65.5336	4.70664	0.337916
6	A6	30	65.7265	4.67646	0.335313
6	A6	31	65.9194	4.64369	0.332903
6	A6	32	66.1123	4.61582	0.330592
6	A6	33	66.3051	4.57511	0.328261
6	A6	34	66.498	4.54635	0.325879
6	A6	35	66.6909	4.52019	0.323555
6	A6	36	66.8838	4.48226	0.321486
6	A6	37	67.0767	4.45545	0.319854
6	A6	38	67.2695	4.42391	0.318756
6	A6	39	67.4624	4.39427	0.318168
6	A6	40	67.6553	4.36324	0.317927
6	A6	41	67.8482	4.32701	0.31773
6	A6	42	68.041	4.30786	0.31716
6	A6	43	68.2339	4.27222	0.315811
6	A6	44	68.4268	4.23632	0.313473
6	A6	45	68.6197	4.20393	0.3103
6	A6	46	68.8125	4.17831	0.306783
6	A6	47	69.0054	4.15175	0.303519
6	A6	48	69.1983	4.12028	0.300888
6	A6	49	69.3912	4.09745	0.29889
6	A6	50	69.584	4.06293	0.297244
6	A6	51	69.7769	4.03597	0.295644
6	A6	52	69.9698	4.00025	0.293988
6	A6	53	70.1627	3.98069	0.292385
6	A6	54	70.3556	3.95316	0.291
6	A6	55	70.5484	3.92605	0.289872
6	A6	56	70.7413	3.89444	0.288877
6	A6	57	70.9342	3.86441	0.28785
6	A6	58	71.1271	3.8408	0.286714
6	A6	59	71.3199	3.81146	0.28553
6	A6	60	71.5128	3.78339	0.284411
6	A6	61	71.7057	3.75938	0.283426
6	A6	62	71.8986	3.7283	0.282513
6	A6	63	72.0914	3.70478	0.281498
6	A6	64	72.2843	3.67199	0.280182
6	A6	65	72.4772	3.65092	0.278449
6	A6	66	72.6701	3.62053	0.27637
6	A6	67	72.8629	3.58793	0.274231
6	A6	68	73.0558	3.56655	0.272409
6	A6	69	73.2487	3.54966	0.271192
6	A6	70	73.4416	3.51172	0.27061
6	A6	71	73.6345	3.49451	0.2704
6	A6	72	73.8273	3.46046	0.270141
6	A6	73	74.0202	3.43612	0.26942
6	A6	74	74.2131	3.41264	0.267982
6	A6	75	74.406	3.38321	0.265762
6	A6	76	74.5988	3.35473	0.262835
6	A6	77	74.7917	3.33588	0.25934
6	A6	78	74.9846	3.31136	0.255446
6	A6	79	75.1775	3.28583	0.251412
6	A6	80	75.3703	3.2575	0.247661
6	A6	81	75.5632	3.2322	0.244757
6	A6	82	75.7561	3.21638	0.24322
6	A6	83	75.949	3.19514	0.243232
6	A6	84	76.1418	3.17034	0.244482
6	A6	85	76.3347	3.14492	0.246247
6	A6	86	76.5276	3.11803	0.247722
6	A6	87	76.7205	3.09457	0.248374
6	A6	88	76.9134	3.07008	0.248122
6	A6	89	77.1062	3.04465	0.24726
6	A6	90	77.2991	3.02159	0.246215
6	A6	91	77.492	3.00064	0.245308
6	A6	92	77.6849	2.97591	0.24463
6	A6	93	77.8777	2.95183	0.244108
6	A6	94	78.0706	2.92613	0.243671
6	A6	95	78.2635	2.90505	0.243415
6	A6	96	78.4564	2.87744	0.243661
6	A6	97	78.6492	2.85756	0.244873
6	A6	98	78.8421	2.8372	0.247556
6	A6	99	79.035	2.81061	0.252219
6	A6	100	79.2279	2.78526	0.259529
6	A6	101	79.4207	2.76079	0.270637
6	A6	102	79.6136	2.7365	0.287601
6	A6	103	79.8065	2.71115	0.313907
6	A6	104	79.9994	2.68152	0.35498
6	A6	105	80.1923	2.65337	0.4186
6	A6	106	80.3851	2.61983	0.51474
6	A6	107	80.578	2.58131	0.654246
6	A6	108	80.7709	2.53152	0.845727
6	A6	109	80.9638	2.47237	1.09076
6	A6	110	81.1566	2.3862	1.3786
6	A6	111	81.3495	2.24953	1.68293
6	A6	112	81.5424	2.03649	1.96329
6	A6	113	81.7353	1.74023	2.1726
6	A6	114	81.9281	1.40039	2.26942
6	A6	115	82.121	1.06308	2.23053
6	A6	116	82.3139	0.788359	2.05878
6	A6	117	82.5068	0.590471	1.78263
6	A6	118	82.6996	0.479682	1.44748
6	A6	119	82.8925	0.424463	1.10262
6	A6	120	83.0854	0.401119	0.789005
6	A6	121	83.2783	0.38987	0.531841
6	A6	122	83.4712	0.384181	0.339497
6	A6	123	83.664	0.38175	0.207232
6	A6	124	83.8569	0.377938	0.123055
6	A6	125	84.0498	0.375485	0.0731314
6	A6	126	84.2427	0.373641	0.0453105
6	A6	127	84.4355	0.372937	0.0305894
6	A6	128	84.6284	0.370166	0.0230972
6	A6	129	84.8213	0.369251	0.0193721
6	A6	130	85.0142	0.367533	0.0175221
6	A6	131	85.207	0.366851	0.0165619
6	A6	132	85.3999	0.363721	0.0159925
6	A6	133	85.5928	0.362876	0.0155689
6	A6	134	85.7857	0.361473	0.0151794
6	A6	135	85.9785	0.360632	0.0147797
6	A6	136	86.1714	0.358485	0.014358
6	A6	137	86.3643	0.356937	0.0139203
6	A6	138	86.5572	0.355969	0.0134866
6	A6	139	86.7501	0.354442	0.0130863
6	A6	140	86.9429	0.354653	0.012748
6	A6	141	87.1358	0.351613	0.0124868
6	A6	142	87.3287	0.351016	0.0122947
6	A6	143	87.5216	0.350434	0.0121384
6	A6	144	87.7144	0.349619	0.0119657
6	A6	145	87.9073	0.347703	0.0117259
6	A6	146	88.1002	0.345766	0.0113958
6	A6	147	88.2931	0.345529	0.011003
6	A6	148	88.4859	0.344327	0.0106215
6	A6	149	88.6788	0.344157	0.0103421
6	A6	150	88.8717	0.342559	0.0102286
6	A6	151	89.0646	0.341267	0.0102863
6	A6	152	89.2574	0.340707	0.0104563
6	A6	153	89.4503	0.33903	0.0106386
6	A6	154	89.6432	0.337783	0.0107314
6	A6	155	89.8361	0.336448	0.0106687
6	A6	156	90.029	0.336355	0.0104408
6	A6	157	90.2218	0.334474	0.0100892
6	A6	158	90.4147	0.334306	0.00968505
6	A6	159	90.6076	0.333009	0.00930614
6	A6	160	90.8005	0.332118	0.00902149
6	A6	161	90.9933	0.332516	0.00888223
6	A6	162	91.1862	0.329884	0.00891345
6	A6	163	91.3791	0.330572	0.00910335
6	A6	164	91.572	0.329281	0.00939704
6	A6	165	91.7648	0.328452	0.00970082
6	A6	166	91.9577	0.326322	0.00990992
6	A6	167	92.1506	0.325957	0.00994855
6	A6	168	92.3435	0.324372	0.00980261
6	A6	169	92.5363	0.324113	0.00952303
6	A6	170	92.7292	0.323562	0.00919805
6	A6	171	92.9221	0.322408	0.00890861
6	A6	172	93.115	0.321473	0.00869572
6	A6	173	93.3079	0.320484	0.00854843
6	A6	174	93.5007	0.320884	0.00841145
6	A6	175	93.6936	0.318986	0.0082028
6	A6	176	93.8865	0.317644	0.00783626
6	A6	177	94.0794	0.317278	0.00724433
6	A6	178	94.2722	0.317772	0.00639778
6	A6	179	94.4651	0.315541	0.00532068
6	A6	180	94.658	0.315611	0.00409444
6	A6	181	94.8509	0.315417	0.00284718
7	A7	1	60.1331	5.73603	0.370647
7	A7	2	60.326	5.70623	0.373751
7	A7	3	60.5189	5.67102	0.376681
7	A7	4	60.7117	5.63854	0.378746
7	A7	5	60.9046	5.59567	0.379705
7	A7	6	61.0975	5.5618	0.379754
7	A7	7	61.2904	5.52833	0.379267
7	A7	8	61.4832	5.49082	0.378538
7	A7	9	61.6761	5.45299	0.377664
7	A7	10	61.869	5.41998	0.376617
7	A7	11	62.0619	5.37854	0.37541
7	A7	12	62.2547	5.34963	0.37417
7	A7	13	62.4476	5.30958	0.373094
7	A7	14	62.6405	5.27781	0.372325
7	A7	15	62.8334	5.24085	0.371825
7	A7	16	63.0262	5.20459	0.371345
7	A7	17	63.2191	5.17204	0.370489
7	A7	18	63.412	5.1331	0.368883
7	A7	19	63.6049	5.09497	0.366353
7	A7	20	63.7978	5.06305	0.363066
7	A7	21	63.9906	5.02634	0.359541
7	A7	22	64.1835	4.9909	0.356467
7	A7	23	64.3764	4.9591	0.354435
7	A7	24	64.5693	4.93176	0.353638
7	A7	25	64.7621	4.89683	0.353725
7	A7	26	64.955	4.86531	0.353946
7	A7	27	65.1479	4.82549	0.353477
7	A7	28	65.3408	4.78973	0.35181
7	A7	29	65.5336	4.75617	0.348941
7	A7	30	65.7265	4.73043	0.345331
7	A7	31	65.9194	4.68965	0.341657
7	A7	32	66.1123	4.65717	0.338531
7	A7	33	66.3051	4.63205	0.336293
7	A7	34	66.498	4.60398	0.334928
7	A7	35	66.6909	4.56154	0.334137
7	A7	36	66.8838	4.53602	0.333505
7	A7	37	67.0767	4.49873	0.332653
7	A7	38	67.2695	4.47406	0.331348
7	A7	39	67.4624	4.43652	0.329532
7	A7	40	67.6553	4.40588	0.327311
7	A7	41	67.8482	4.37453	0.324897
7	A7	42	68.041	4.34488	0.322548
7	A7	43	68.2339	4.31875	0.320495
7	A7	44	68.4268	4.28237	0.318904
7	A7	45	68.6197	4.25436	0.317859
7	A7	46	68.8125	4.22417	0.317355
7	A7	47	69.0054	4.19656	0.317252
7	A7	48	69.1983	4.166	0.31725
7	A7	49	69.3912	4.13238	0.316926
7	A7	50	69.584	4.10826	0.315876
7	A7	51	69.7769	4.07114	0.313889
7	A7	52	69.9698	4.0381	0.311044
7	A7	53	70.1627	4.0141	0.307655
7	A7	54	70.3556	3.99082	0.304094
7	A7	55	70.5484	3.95343	0.300648
7	A7	56	70.7413	3.93072	0.29748
7	A7	57	70.9342	3.89937	0.294687
7	A7	58	71.1271	3.86972	0.292365
7	A7	59	71.3199	3.84616	0.290603
7	A7	60	71.5128	3.82142	0.289388
7	A7	61	71.7057	3.79111	0.288585
7	A7	62	71.8986	3.76159	0.287962
7	A7	63	72.0914	3.73481	0.28728
7	A7	64	72.2843	3.70856	0.286336
7	A7	65	72.4772	3.68323	0.284994
7	A7	66	72.6701	3.65173	0.283201
7	A7	67	72.8629	3.62539	0.281047
7	A7	68	73.0558	3.5967	0.278775
7	A7	69	73.2487	3.57512	0.276722
7	A7	70	73.4416	3.54752	0.275168
7	A7	71	73.6345	3.52072	0.274163
7	A7	72	73.8273	3.49827	0.273476
7	A7	73	74.0202	3.47	0.2727
7	A7	74	74.2131	3.44059	0.271476
7	A7	75	74.406	3.41378	0.269682
7	A7	76	74.5988	3.39016	0.267468
7	A7	77	74.7917	3.36916	0.26511
7	A7	78	74.9846	3.33829	0.262797
7	A7	79	75.1775	3.32296	0.260547
7	A7	80	75.3703	3.29257	0.258261
7	A7	81	75.5632	3.26049	0.255915
7	A7	82	75.7561	3.24266	0.253671
7	A7	83	75.949	3.21973	0.251819
7	A7	84	76.1418	3.1975	0.250615
7	A7	85	76.3347	3.1697	0.250131
7	A7	86	76.5276	3.14884	0.250206
7	A7	87	76.7205	3.12361	0.250551
7	A7	88	76.9134	3.10189	0.250863
7	A7	89	77.1062	3.07348	0.250937
7	A7	90	77.2991	3.05097	0.250722
7	A7	91	77.492	3.02554	0.250313
7	A7	92	77.6849	3.00505	0.249895
7	A7	93	77.8777	2.9795	0.249677
7	A7	94	78.0706	2.95448	0.249814
7	A7	95	78.2635	2.93462	0.2504
7	A7	96	78.4564	2.90768	0.251496
7	A7	97	78.6492	2.88342	0.253211
7	A7	98	78.8421	2.86008	0.255802
7	A7	99	79.035	2.83628	0.259787
7	A7	100	79.2279	2.80963	0.266083
7	A7	101	79.4207	2.78678	0.276208
7	A7	102	79.6136	2.76238	0.292603
7	A7	103	79.8065	2.73552	0.3191
7	A7	104	79.9994	2.70795	0.361491
7	A7	105	80.1923	2.67662	0.427904
7	A7	106	80.3851	2.64729	0.528533
7	A7	107	80.578	2.60954	0.674109
7	A7	108	80.7709	2.56046	0.872644
7	A7	109	80.9638	2.49215	1.12465
7	A7	110	81.1566	2.4029	1.41805
7	A7	111	81.3495	2.26801	1.72522
7	A7	112	81.5424	2.0476	2.00481
7	A7	113	81.7353	1.74709	2.20952
7	A7	114	81.9281	1.40694	2.29853
7	A7	115	82.121	1.07646	2.24994
7	A7	116	82.3139	0.805554	2.06834
7	A7	117	82.5068	0.612955	1.78377
7	A7	118	82.6996	0.507053	1.44265
7	A7	119	82.8925	0.455016	1.09459
7	A7	120	83.0854	0.433178	0.780156
7	A7	121	83.2783	0.422519	0.523798
7	A7	122	83.4712	0.416659	0.33308
7	A7	123	83.664	0.413142	0.202638
7	A7	124	83.8569	0.412354	0.120115
7	A7	125	84.0498	0.409007	0.0715119
7	A7	126	84.2427	0.407185	0.0446271
7	A7	127	84.4355	0.404872	0.0304569
7	A7	128	84.6284	0.403573	0.0231704
7	A7	129	84.8213	0.401086	0.0193956
7	A7	130	85.0142	0.401076	0.0173648
7	A7	131	85.207	0.399162	0.016216
7	A7	132	85.3999	0.397783	0.0155336
7	A7	133	85.5928	0.396121	0.0151035
7	A7	134	85.7857	0.39463	0.0148088
7	A7	135	85.9785	0.393451	0.0145886
7	A7	136	86.1714	0.392236	0.0144153
7	A7	137	86.3643	0.390977	0.014271
7	A7	138	86.5572	0.389016	0.0141334
7	A7	139	86.7501	0.388259	0.013973
7	A7	140	86.9429	0.3869	0.0137651
7	A7	141	87.1358	0.384949	0.0135032
7	A7	142	87.3287	0.3837	0.0132025
7	A7	143	87.5216	0.383238	0.0128898
7	A7	144	87.7144	0.382669	0.0125868
7	A7	145	87.9073	0.37948	0.0122972
7	A7	146	88.1002	0.379609	0.0120057
7	A7	147	88.2931	0.378698	0.0116882
7	A7	148	88.4859	0.377609	0.0113322
7	A7	149	88.6788	0.375679	0.0109555
7	A7	150	88.8717	0.374224	0.0106097
7	A7	151	89.0646	0.374298	0.0103575
7	A7	152	89.2574	0.373523	0.0102308
7	A7	153	89.4503	0.371987	0.010202
7	A7	154	89.6432	0.370155	0.0101917
7	A7	155	89.8361	0.370255	0.0101178
7	A7	156	90.029	0.368117	0.00994503
7	A7	157	90.2218	0.368394	0.0097065
7	A7	158	90.4147	0.367064	0.00947583
7	A7	159	90.6076	0.366437	0.00932122
7	A7	160	90.8005	0.36588	0.0092705
7	A7	161	90.9933	0.364587	0.00930738
7	A7	162	91.1862	0.363037	0.00939404
7	A7	163	91.3791	0.363041	0.00949582
7	A7	164	91.572	0.362219	0.00958946
7	A7	165	91.7648	0.360648	0.00965263
7	A7	166	91.9577	0.360147	0.00965524
7	A7	167	92.1506	0.35906	0.00956658
7	A7	168	92.3435	0.357583	0.009379
7	A7	169	92.5363	0.356801	0.00912663
7	A7	170	92.7292	0.356493	0.00887643
7	A7	171	92.9221	0.356446	0.00869093
7	A7	172	93.115	0.355242	0.00858844
7	A7	173	93.3079	0.353299	0.00852834
7	A7	174	93.5007	0.353218	0.00843408
7	A7	175	93.6936	0.352354	0.00822673
7	A7	176	93.8865	0.351615	0.00784531
7	A7	177	94.0794	0.351177	0.00724707
7	A7	178	94.2722	0.350118	0.00640797
7	A7	179	94.4651	0.348609	0.00533887
7	A7	180	94.658	0.34969	0.00410966
7	A7	181	94.8509	0.348544	0.00285102
8	A8	1	60.1331	5.73729	0.363254
8	A8	2	60.326	5.69875	0.36475
8	A8	3	60.5189	5.66363	0.36611
8	A8	4	60.7117	5.63394	0.367361
8	A8	5	60.9046	5.60395	0.368808
8	A8	6	61.0975	5.56022	0.370734
8	A8	7	61.2904	5.53369	0.373053
8	A8	8	61.4832	5.49365	0.375206
8	A8	9	61.6761	5.45568	0.376384
8	A8	10	61.869	5.41782	0.37593
8	A8	11	62.0619	5.37941	0.373717
8	A8	12	62.2547	5.34379	0.370249
8	A8	13	62.4476	5.30948	0.366464
8	A8	14	62.6405	5.27243	0.36334
8	A8	15	62.8334	5.24553	0.361493
8	A8	16	63.0262	5.2101	0.360941
8	A8	17	63.2191	5.17135	0.361158
8	A8	18	63.412	5.13838	0.361347
8	A8	19	63.6049	5.1023	0.360805
8	A8	20	63.7978	5.06493	0.359205
8	A8	21	63.9906	5.03017	0.356713
8	A8	22	64.1835	4.99253	0.353862
8	A8	23	64.3764	4.96256	0.351256
8	A8	24	64.5693	4.93359	0.349262
8	A8	25	64.7621	4.89926	0.347838
8	A8	26	64.955	4.86817	0.346645
8	A8	27	65.1479	4.82536	0.345311
8	A8	28	65.3408	4.79722	0.343682
8	A8	29	65.5336	4.76239	0.341846
8	A8	30	65.7265	4.73522	0.339972
8	A8	31	65.9194	4.69886	0.338135
8	A8	32	66.1123	4.6679	0.336244
8	A8	33	66.3051	4.63166	0.334197
8	A8	34	66.498	4.60362	0.332
8	A8	35	66.6909	4.56686	0.329834
8	A8	36	66.8838	4.53902	0.327941
8	A8	37	67.0767	4.5086	0.326442
8	A8	38	67.2695	4.47789	0.325232
8	A8	39	67.4624	4.44421	0.323984
8	A8	40	67.6553	4.41197	0.322327
8	A8	41	67.8482	4.38369	0.320051
8	A8	42	68.041	4.3524	0.317228
8	A8	43	68.2339	4.31344	0.31422
8	A8	44	68.4268	4.29639	0.31151
8	A8	45	68.6197	4.2609	0.309507
8	A8	46	68.8125	4.23414	0.308371
8	A8	47	69.0054	4.20433	0.307993
8	A8	48	69.1983	4.1731	0.308041
8	A8	49	69.3912	4.14361	0.30807
8	A8	50	69.584	4.1177	0.307636
8	A8	51	69.7769	4.08476	0.306401
8	A8	52	69.9698	4.05314	0.304271
8	A8	53	70.1627	4.02387	0.301466
8	A8	54	70.3556	3.99649	0.298477
8	A8	55	70.5484	3.96861	0.29585
8	A8	56	70.7413	3.9422	0.293935
8	A8	57	70.9342	3.91693	0.292693
8	A8	58	71.1271	3.88415	0.291716
8	A8	59	71.3199	3.85849	0.290434
8	A8	60	71.5128	3.82814	0.288408
8	A8	61	71.7057	3.79824	0.285539
8	A8	62	71.8986	3.77525	0.282123
8	A8	63	72.0914	3.74052	0.278728
8	A8	64	72.2843	3.7244	0.275969
8	A8	65	72.4772	3.69497	0.274293
8	A8	66	72.6701	3.6654	0.273836
8	A8	67	72.8629	3.64619	0.274388
8	A8	68	73.0558	3.61532	0.275437
8	A8	69	73.2487	3.59123	0.276292
8	A8	70	73.4416	3.5631	0.276275
8	A8	71	73.6345	3.53508	0.274929
8	A8	72	73.8273	3.50277	0.272187
8	A8	73	74.0202	3.48199	0.268413
8	A8	74	74.2131	3.45269	0.264273
8	A8	75	74.406	3.432	0.2605
8	A8	76	74.5988	3.40599	0.257654
8	A8	77	74.7917	3.38557	0.255981
8	A8	78	74.9846	3.35884	0.255394
8	A8	79	75.1775	3.33725	0.255589
8	A8	80	75.3703	3.30929	0.256171
8	A8	81	75.5632	3.28436	0.256766
8	A8	82	75.7561	3.26128	0.257065
8	A8	83	75.949	3.23269	0.256838
8	A8	84	76.1418	3.21227	0.255956
8	A8	85	76.3347	3.1827	0.254439
8	A8	86	76.5276	3.15901	0.252512
8	A8	87	76.7205	3.1353	0.250582
8	A8	88	76.9134	3.11063	0.249102
8	A8	89	77.1062	3.09088	0.248374
8	A8	90	77.2991	3.06735	0.248397
8	A8	91	77.492	3.0395	0.248887
8	A8	92	77.6849	3.01715	0.249429
8	A8	93	77.8777	2.99332	0.249723
8	A8	94	78.0706	2.9647	0.249744
8	A8	95	78.2635	2.94527	0.24977
8	A8	96	78.4564	2.91908	0.25028
8	A8	97	78.6492	2.89618	0.251815
8	A8	98	78.8421	2.87463	0.254902
8	A8	99	79.035	2.84698	0.260121
8	A8	100	79.2279	2.8231	0.268327
8	A8	101	79.4207	2.79852	0.281012
8	A8	102	79.6136	2.77332	0.300791
8	A8	103	79.8065	2.74253	0.331956
8	A8	104	79.9994	2.71779	0.380991
8	A8	105	80.1923	2.68756	0.456774
8	A8	106	80.3851	2.65054	0.569961
8	A8	107	80.578	2.60907	0.730949
8	A8	108	80.7709	2.55896	0.946074
8	A8	109	80.9638	2.48506	1.21251
8	A8	110	81.1566	2.37985	1.51353
8	A8	111	81.3495	2.2209	1.81679
8	A8	112	81.5424	1.97069	2.07794
8	A8	113	81.7353	1.6512	2.25021
8	A8	114	81.9281	1.30421	2.29731
8	A8	115	82.121	0.98298	2.20507
8	A8	116	82.3139	0.732126	1.98649
8	A8	117	82.5068	0.56706	1.67814
8	A8	118	82.6996	0.484055	1.32914
8	A8	119	82.8925	0.443653	0.987597
8	A8	120	83.0854	0.426595	0.689579
8	A8	121	83.2783	0.418443	0.453982
8	A8	122	83.4712	0.41286	0.283571
8	A8	123	83.664	0.41037	0.170007
8	A8	124	83.8569	0.408462	0.0998925
8	A8	125	84.0498	0.406589	0.0595923
8	A8	126	84.2427	0.405118	0.0379285
8	A8	127	84.4355	0.403141	0.0269702
8	A8	128	84.6284	0.401959	0.0216815
8	A8	129	84.8213	0.399729	0.0191472
8	A8	130	85.0142	0.397151	0.0178221
8	A8	131	85.207	0.396176	0.0169677
8	A8	132	85.3999	0.395377	0.0162794
8	A8	133	85.5928	0.392779	0.0156565
8	A8	134	85.7857	0.39218	0.0150754
8	A8	135	85.9785	0.390783	0.0145354
8	A8	136	86.1714	0.388806	0.0140451
8	A8	137	86.3643	0.387238	0.013623
8	A8	138	86.5572	0.387306	0.0132901
8	A8	139	86.7501	0.385411	0.0130555
8	A8	140	86.9429	0.385134	0.0129095
8	A8	141	87.1358	0.381531	0.0128295
8	A8	142	87.3287	0.382034	0.0127915
8	A8	143	87.5216	0.381005	0.0127699
8	A8	144	87.7144	0.379493	0.0127271
8	A8	145	87.9073	0.378436	0.0126125
8	A8	146	88.1002	0.376767	0.0123771
8	A8	147	88.2931	0.374916	0.0120058
8	A8	148	88.4859	0.374268	0.0115374
8	A8	149	88.6788	0.373855	0.0110514
8	A8	150	88.8717	0.37239	0.0106321
8	A8	151	89.0646	0.371102	0.0103291
8	A8	152	89.2574	0.37051	0.0101419
8	A8	153	89.4503	0.368355	0.0100346
8	A8	154	89.6432	0.36882	0.00996685
8	A8	155	89.8361	0.367012	0.00992144
8	A8	156	90.029	0.365998	0.00991102
8	A8	157	90.2218	0.365626	0.00996132
8	A8	158	90.4147	0.365083	0.0100832
8	A8	159	90.6076	0.363331	0.0102526
8	A8	160	90.8005	0.362108	0.0104121
8	A8	161	90.9933	0.361756	0.0104982
8	A8	162	91.1862	0.359719	0.0104738
8	A8	163	91.3791	0.359068	0.0103494
8	A8	164	91.572	0.358639	0.0101752
8	A8	165	91.7648	0.356997	0.0100108
8	A8	166	91.9577	0.357374	0.00989129
8	A8	167	92.1506	0.355502	0.00980879
8	A8	168	92.3435	0.353782	0.00972401
8	A8	169	92.5363	0.354045	0.00959703
8	A8	170	92.7292	0.352854	0.00941626
8	A8	171	92.9221	0.351184	0.00920788
8	A8	172	93.115	0.351548	0.00901935
8	A8	173	93.3079	0.349925	0.00888716
8	A8	174	93.5007	0.350294	0.00880691
8	A8	175	93.6936	0.348163	0.00872079
8	A8	176	93.8865	0.347483	0.00852699
8	A8	177	94.0794	0.346679	0.00811059
8	A8	178	94.2722	0.346406	0.00738284
8	A8	179	94.4651	0.34452	0.0063205
8	A8	180	94.658	0.34433	0.00499092
8	A8	181	94.8509	0.343842	0.00354847
9	A9	1	60.1331	5.63935	0.361384
9	A9	2	60.326	5.613	0.363791
9	A9	3	60.5189	5.57261	0.366453
9	A9	4	60.7117	5.5407	0.369117
9	A9	5	60.9046	5.51066	0.371764
9	A9	6	61.0975	5.46947	0.37435
9	A9	7	61.2904	5.4359	0.376508
9	A9	8	61.4832	5.40532	0.377498
9	A9	9	61.6761	5.36217	0.376555
9	A9	10	61.869	5.31764	0.37343
9	A9	11	62.0619	5.28209	0.368732
9	A9	12	62.2547	5.24695	0.363747
9	A9	13	62.4476	5.22425	0.35982
9	A9	14	62.6405	5.18855	0.357687
9	A9	15	62.8334	5.15663	0.357204
9	A9	16	63.0262	5.11409	0.35754
9	A9	17	63.2191	5.08473	0.357749
9	A9	18	63.412	5.04839	0.357227
9	A9	19	63.6049	5.00701	0.35591
9	A9	20	63.7978	4.97633	0.354141
9	A9	21	63.9906	4.94913	0.352358
9	A9	22	64.1835	4.91178	0.350879
9	A9	23	64.3764	4.8756	0.349797
9	A9	24	64.5693	4.83926	0.349017
9	A9	25	64.7621	4.81472	0.348318
9	A9	26	64.955	4.78415	0.347453
9	A9	27	65.1479	4.74138	0.346256
9	A9	28	65.3408	4.70469	0.344756
9	A9	29	65.5336	4.67864	0.343147
9	A9	30	65.7265	4.64857	0.341642
9	A9	31	65.9194	4.61292	0.340281
9	A9	32	66.1123	4.5804	0.338889
9	A9	33	66.3051	4.54928	0.337212
9	A9	34	66.498	4.50893	0.335113
9	A9	35	66.6909	4.48278	0.332664
9	A9	36	66.8838	4.45328	0.33008
9	A9	37	67.0767	4.41688	0.327546
9	A9	38	67.2695	4.38856	0.325121
9	A9	39	67.4624	4.35752	0.32273
9	A9	40	67.6553	4.32505	0.32026
9	A9	41	67.8482	4.29142	0.317657
9	A9	42	68.041	4.27232	0.314993
9	A9	43	68.2339	4.22801	0.312457
9	A9	44	68.4268	4.20534	0.310269
9	A9	45	68.6197	4.1775	0.308579
9	A9	46	68.8125	4.14932	0.30739
9	A9	47	69.0054	4.11716	0.306552
9	A9	48	69.1983	4.08476	0.305846
9	A9	49	69.3912	4.06106	0.305081
9	A9	50	69.584	4.03052	0.304117
9	A9	51	69.7769	3.99788	0.302861
9	A9	52	69.9698	3.96976	0.301207
9	A9	53	70.1627	3.9482	0.299056
9	A9	54	70.3556	3.91188	0.296358
9	A9	55	70.5484	3.8832	0.293201
9	A9	56	70.7413	3.8577	0.289859
9	A9	57	70.9342	3.8297	0.286727
9	A9	58	71.1271	3.80175	0.284176
9	A9	59	71.3199	3.78007	0.2824
9	A9	60	71.5128	3.74725	0.281313
9	A9	61	71.7057	3.72424	0.280572
9	A9	62	71.8986	3.69848	0.279719
9	A9	63	72.0914	3.6688	0.278382
9	A9	64	72.2843	3.63898	0.276464
9	A9	65	72.4772	3.61157	0.2742
9	A9	66	72.6701	3.59065	0.272038
9	A9	67	72.8629	3.56365	0.270423
9	A9	68	73.0558	3.53708	0.269568
9	A9	69	73.2487	3.51606	0.269395
9	A9	70	73.4416	3.48532	0.269614
9	A9	71	73.6345	3.4591	0.269893
9	A9	72	73.8273	3.43444	0.26998
9	A9	73	74.0202	3.40758	0.269748
9	A9	74	74.2131	3.38106	0.269146
9	A9	75	74.406	3.35528	0.268143
9	A9	76	74.5988	3.33228	0.266716
9	A9	77	74.7917	3.30312	0.264886
9	A9	78	74.9846	3.2805	0.262771
9	A9	79	75.1775	3.25341	0.260577
9	A9	80	75.3703	3.22954	0.25852
9	A9	81	75.5632	3.20559	0.256723
9	A9	82	75.7561	3.18401	0.255158
9	A9	83	75.949	3.15291	0.253683
9	A9	84	76.1418	3.12918	0.252158
9	A9	85	76.3347	3.10997	0.250558
9	A9	86	76.5276	3.08159	0.249002
9	A9	87	76.7205	3.05733	0.247712
9	A9	88	76.9134	3.03919	0.246896
9	A9	89	77.1062	3.01214	0.246675
9	A9	90	77.2991	2.98589	0.247011
9	A9	91	77.492	2.9672	0.247703
9	A9	92	77.6849	2.94198	0.248435
9	A9	93	77.8777	2.91824	0.2489
9	A9	94	78.0706	2.89026	0.248962
9	A9	95	78.2635	2.86657	0.248807
9	A9	96	78.4564	2.84292	0.248964
9	A9	97	78.6492	2.82241	0.250198
9	A9	98	78.8421	2.79844	0.253374
9	A9	99	79.035	2.77203	0.25943
9	A9	100	79.2279	2.75271	0.269553
9	A9	101	79.4207	2.72402	0.285636
9	A9	102	79.6136	2.69596	0.310851
9	A9	103	79.8065	2.67238	0.350295
9	A9	104	79.9994	2.64194	0.41143
9	A9	105	80.1923	2.61109	0.503956
9	A9	106	80.3851	2.56982	0.638571
9	A9	107	80.578	2.52784	0.82407
9	A9	108	80.7709	2.46455	1.06279
9	A9	109	80.9638	2.3818	1.34542
9	A9	110	81.1566	2.25407	1.6475
9	A9	111	81.3495	2.0552	1.93016
9	A9	112	81.5424	1.76522	2.14693
9	A9	113	81.7353	1.42892	2.25541
9	A9	114	81.9281	1.09787	2.23004
9	A9	115	82.121	0.813219	2.07074
9	A9	116	82.3139	0.613236	1.80346
9	A9	117	82.5068	0.493806	1.47241
9	A9	118	82.6996	0.440255	1.12714
9	A9	119	82.8925	0.415973	0.809925
9	A9	120	83.0854	0.404074	0.547691
9	A9	121	83.2783	0.398353	0.350267
9	A9	122	83.4712	0.394646	0.213827
9	A9	123	83.664	0.392689	0.126723
9	A9	124	83.8569	0.390553	0.0750456
9	A9	125	84.0498	0.38813	0.046342
9	A9	126	84.2427	0.386357	0.0312456
9	A9	127	84.4355	0.384963	0.0235704
9	A9	128	84.6284	0.383984	0.0196491
9	A9	129	84.8213	0.380051	0.0175128
9	A9	130	85.0142	0.37998	0.0162052
9	A9	131	85.207	0.379183	0.015314
9	A9	132	85.3999	0.377791	0.0146857
9	A9	133	85.5928	0.375115	0.0142673
9	A9	134	85.7857	0.374928	0.0140267
9	A9	135	85.9785	0.373865	0.0139158
9	A9	136	86.1714	0.372529	0.0138617
9	A9	137	86.3643	0.370946	0.0137795
9	A9	138	86.5572	0.368787	0.0136008
9	A9	139	86.7501	0.367373	0.013301
9	A9	140	86.9429	0.367293	0.0129074
9	A9	141	87.1358	0.365846	0.0124823
9	A9	142	87.3287	0.364188	0.0120966
9	A9	143	87.5216	0.363087	0.0118037
9	A9	144	87.7144	0.362637	0.0116218
9	A9	145	87.9073	0.361579	0.0115258
9	A9	146	88.1002	0.360823	0.0114539
9	A9	147	88.2931	0.358911	0.011333
9	A9	148	88.4859	0.356928	0.0111151
9	A9	149	88.6788	0.357803	0.0108017
9	A9	150	88.8717	0.354531	0.0104363
9	A9	151	89.0646	0.35534	0.0100729
9	A9	152	89.2574	0.353275	0.00974131
9	A9	153	89.4503	0.352785	0.00944591
9	A9	154	89.6432	0.350981	0.0091875
9	A9	155	89.8361	0.350974	0.00898928
9	A9	156	90.029	0.350957	0.00889574
9	A9	157	90.2218	0.348868	0.00894281
9	A9	158	90.4147	0.349543	0.00912477
9	A9	159	90.6076	0.346988	0.00938563
9	A9	160	90.8005	0.346762	0.00964347
9	A9	161	90.9933	0.345614	0.00982492
9	A9	162	91.1862	0.344377	0.0098915
9	A9	163	91.3791	0.343533	0.00984044
9	A9	164	91.572	0.343071	0.00968926
9	A9	165	91.7648	0.341421	0.00945646
9	A9	166	91.9577	0.341118	0.00915462
9	A9	167	92.1506	0.340092	0.00879806
9	A9	168	92.3435	0.338675	0.00841569
9	A9	169	92.5363	0.338958	0.0080573
9	A9	170	92.7292	0.337559	0.00778021
9	A9	171	92.9221	0.337738	0.00761996
9	A9	172	93.115	0.33681	0.007562
9	A9	173	93.3079	0.335941	0.00753959
9	A9	174	93.5007	0.334651	0.00746454
9	A9	175	93.6936	0.3335	0.00727139
9	A9	176	93.8865	0.333629	0.00693887
9	A9	177	94.0794	0.333502	0.00647215
9	A9	178	94.2722	0.332942	0.00586615
9	A9	179	94.4651	0.331427	0.00509284
9	A9	180	94.658	0.330971	0.00413511
9	A9	181	94.8509	0.32948	0.00303743
10	A10	1	60.1331	5.8847	0.395843
10	A10	2	60.326	5.83295	0.401828
10	A10	3	60.5189	5.80415	0.407103
10	A10	4	60.7117	5.76108	0.410384
10	A10	5	60.9046	5.71257	0.41124
10	A10	6	61.0975	5.68318	0.41005
10	A10	7	61.2904	5.64107	0.407594
10	A10	8	61.4832	5.6079	0.404538
10	A10	9	61.6761	5.56218	0.401239
10	A10	10	61.869	5.52243	0.397828
10	A10	11	62.0619	5.49335	0.394401
10	A10	12	62.2547	5.45199	0.391143
10	A10	13	62.4476	5.41574	0.388283
10	A10	14	62.6405	5.37535	0.38597
10	A10	15	62.8334	5.34737	0.384121
10	A10	16	63.0262	5.30808	0.382422
10	A10	17	63.2191	5.26937	0.38048
10	A10	18	63.412	5.22997	0.378085
10	A10	19	63.6049	5.19894	0.375382
10	A10	20	63.7978	5.15379	0.372837
10	A10	21	63.9906	5.128	0.370964
10	A10	22	64.1835	5.09243	0.369965
10	A10	23	64.3764	5.06045	0.369553
10	A10	24	64.5693	5.02438	0.36908
10	A10	25	64.7621	4.98153	0.367896
10	A10	26	64.955	4.94888	0.365683
10	A10	27	65.1479	4.91727	0.362562
10	A10	28	65.3408	4.87967	0.358964
10	A10	29	65.5336	4.85129	0.355384
10	A10	30	65.7265	4.81145	0.352227
10	A10	31	65.9194	4.78624	0.34975
10	A10	32	66.1123	4.74214	0.348056
10	A10	33	66.3051	4.7196	0.347075
10	A10	34	66.498	4.68305	0.346522
10	A10	35	66.6909	4.65656	0.345933
10	A10	36	66.8838	4.61514	0.344823
10	A10	37	67.0767	4.57861	0.342915
10	A10	38	67.2695	4.55228	0.340252
10	A10	39	67.4624	4.51618	0.337145
10	A10	40	67.6553	4.49033	0.333993
10	A10	41	67.8482	4.45434	0.331114
10	A10	42	68.041	4.42558	0.32867
10	A10	43	68.2339	4.39067	0.326666
10	A10	44	68.4268	4.36601	0.324987
10	A10	45	68.6197	4.33449	0.323451
10	A10	46	68.8125	4.3	0.32189
10	A10	47	69.0054	4.27104	0.320244
10	A10	48	69.1983	4.23771	0.318585
10	A10	49	69.3912	4.2114	0.317037
10	A10	50	69.584	4.18522	0.315646
10	A10	51	69.7769	4.15158	0.314325
10	A10	52	69.9698	4.1174	0.312867
10	A10	53	70.1627	4.09329	0.311076
10	A10	54	70.3556	4.06609	0.308868
10	A10	55	70.5484	4.0301	0.306309
10	A10	56	70.7413	4.00274	0.303592
10	A10	57	70.9342	3.97967	0.300951
10	A10	58	71.1271	3.94342	0.298559
10	A10	59	71.3199	3.92087	0.296444
10	A10	60	71.5128	3.89497	0.294486
10	A10	61	71.7057	3.86218	0.292499
10	A10	62	71.8986	3.83577	0.290361
10	A10	63	72.0914	3.80526	0.288109
10	A10	64	72.2843	3.78176	0.28591
10	A10	65	72.4772	3.75671	0.283983
10	A10	66	72.6701	3.72619	0.28251
10	A10	67	72.8629	3.69841	0.281597
10	A10	68	73.0558	3.67619	0.281266
10	A10	69	73.2487	3.64847	0.28148
10	A10	70	73.4416	3.62129	0.282129
10	A10	71	73.6345	3.59409	0.283015
10	A10	72	73.8273	3.56714	0.283866
10	A10	73	74.0202	3.54084	0.284359
10	A10	74	74.2131	3.51138	0.284189
10	A10	75	74.406	3.48541	0.283157
10	A10	76	74.5988	3.45449	0.281244
10	A10	77	74.7917	3.43378	0.278632
10	A10	78	74.9846	3.40484	0.27565
10	A10	79	75.1775	3.37787	0.272679
10	A10	80	75.3703	3.35534	0.270028
10	A10	81	75.5632	3.32978	0.267853
10	A10	82	75.7561	3.3014	0.266151
10	A10	83	75.949	3.27906	0.264821
10	A10	84	76.1418	3.2521	0.263758
10	A10	85	76.3347	3.226	0.262906
10	A10	86	76.5276	3.20491	0.262273
10	A10	87	76.7205	3.17595	0.261869
10	A10	88	76.9134	3.15599	0.261654
10	A10	89	77.1062	3.1256	0.261518
10	A10	90	77.2991	3.10433	0.261314
10	A10	91	77.492	3.07811	0.260939
10	A10	92	77.6849	3.05013	0.260412
10	A10	93	77.8777	3.02887	0.259906
10	A10	94	78.0706	3.00419	0.259721
10	A10	95	78.2635	2.97794	0.260202
10	A10	96	78.4564	2.95582	0.261668
10	A10	97	78.6492	2.92993	0.264404
10	A10	98	78.8421	2.9057	0.268765
10	A10	99	79.035	2.8791	0.275404
10	A10	100	79.2279	2.85226	0.285618
10	A10	101	79.4207	2.8275	0.301752
10	A10	102	79.6136	2.79961	0.327671
10	A10	103	79.8065	2.77175	0.369239
10	A10	104	79.9994	2.74602	0.434644
10	A10	105	80.1923	2.7078	0.534195
10	A10	106	80.3851	2.66913	0.678939
10	A10	107	80.578	2.62153	0.877536
10	A10	108	80.7709	2.55989	1.13142
10	A10	109	80.9638	2.46888	1.42946
10	A10	110	81.1566	2.32803	1.74454
10	A10	111	81.3495	2.11869	2.035
10	A10	112	81.5424	1.81385	2.25215
10	A10	113	81.7353	1.4632	2.35284
10	A10	114	81.9281	1.12298	2.31261
10	A10	115	82.121	0.835382	2.13411
10	A10	116	82.3139	0.640388	1.8468
10	A10	117	82.5068	0.527056	1.49806
10	A10	118	82.6996	0.474628	1.13948
10	A10	119	82.8925	0.451126	0.813857
10	A10	120	83.0854	0.440708	0.547434
10	A10	121	83.2783	0.434066	0.348739
10	A10	122	83.4712	0.431891	0.212598
10	A10	123	83.664	0.428128	0.126339
10	A10	124	83.8569	0.425806	0.0754563
10	A10	125	84.0498	0.423875	0.0472783
10	A10	126	84.2427	0.421472	0.0324582
10	A10	127	84.4355	0.420989	0.0249361
10	A10	128	84.6284	0.417579	0.0211754
10	A10	129	84.8213	0.41717	0.0192764
10	A10	130	85.0142	0.414927	0.0182697
10	A10	131	85.207	0.414125	0.0176607
10	A10	132	85.3999	0.411338	0.0171859
10	A10	133	85.5928	0.410412	0.0167039
10	A10	134	85.7857	0.407909	0.0161558
10	A10	135	85.9785	0.407506	0.0155463
10	A10	136	86.1714	0.405581	0.0149224
10	A10	137	86.3643	0.403956	0.0143455
10	A10	138	86.5572	0.403411	0.0138661
10	A10	139	86.7501	0.402049	0.0135063
10	A10	140	86.9429	0.400787	0.0132582
10	A10	141	87.1358	0.399301	0.0130934
10	A10	142	87.3287	0.397864	0.0129763
10	A10	143	87.5216	0.39754	0.0128729
10	A10	144	87.7144	0.395979	0.0127526
10	A10	145	87.9073	0.394071	0.0125883
10	A10	146	88.1002	0.393705	0.0123554
10	A10	147	88.2931	0.391866	0.0120394
10	A10	148	88.4859	0.391572	0.0116485
10	A10	149	88.6788	0.390083	0.0112269
10	A10	150	88.8717	0.387729	0.0108572
10	A10	151	89.0646	0.38787	0.010637
10	A10	152	89.2574	0.387909	0.0106342
10	A10	153	89.4503	0.385184	0.0108413
10	A10	154	89.6432	0.385012	0.011166
10	A10	155	89.8361	0.383269	0.0114683
10	A10	156	90.029	0.381669	0.0116225
10	A10	157	90.2218	0.381255	0.0115699
10	A10	158	90.4147	0.379831	0.0113324
10	A10	159	90.6076	0.378472	0.0109893
10	A10	160	90.8005	0.378292	0.0106364
10	A10	161	90.9933	0.377151	0.010344
10	A10	162	91.1862	0.376376	0.0101354
10	A10	163	91.3791	0.375314	0.00999007
10	A10	164	91.572	0.373573	0.00986848
10	A10	165	91.7648	0.373366	0.00974046
10	A10	166	91.9577	0.372737	0.00959936
10	A10	167	92.1506	0.371357	0.00945617
10	A10	168	92.3435	0.371074	0.00932582
10	A10	169	92.5363	0.36909	0.00922039
10	A10	170	92.7292	0.369115	0.00915034
10	A10	171	92.9221	0.368439	0.00912514
10	A10	172	93.115	0.366937	0.00914703
10	A10	173	93.3079	0.366849	0.00919786
10	A10	174	93.5007	0.365264	0.0092305
10	A10	175	93.6936	0.364649	0.00917564
10	A10	176	93.8865	0.363218	0.00895162
10	A10	177	94.0794	0.362992	0.00848032
10	A10	178	94.2722	0.361885	0.00770288
10	A10	179	94.4651	0.361482	0.00660375
10	A10	180	94.658	0.359304	0.00523907
10	A10	181	94.8509	0.359775	0.00374813
11	A11	1	60.1331	5.98598	0.410335
11	A11	2	60.326	5.93738	0.417036
11	A11	3	60.5189	5.88925	0.42278
11	A11	4	60.7117	5.84963	0.42637
11	A11	5	60.9046	5.80746	0.427583
11	A11	6	61.0975	5.77422	0.426919
11	A11	7	61.2904	5.73527	0.425005
11	A11	8	61.4832	5.68774	0.422184
11	A11	9	61.6761	5.65006	0.418541
11	A11	10	61.869	5.6032	0.41419
11	A11	11	62.0619	5.57098	0.40947
11	A11	12	62.2547	5.53263	0.404916
11	A11	13	62.4476	5.49559	0.401013
11	A11	14	62.6405	5.45786	0.398048
11	A11	15	62.8334	5.41812	0.39605
11	A11	16	63.0262	5.38413	0.394874
11	A11	17	63.2191	5.34282	0.394248
11	A11	18	63.412	5.30698	0.393755
11	A11	19	63.6049	5.26934	0.392813
11	A11	20	63.7978	5.23504	0.390809
11	A11	21	63.9906	5.19771	0.387369
11	A11	22	64.1835	5.14401	0.382605
11	A11	23	64.3764	5.11014	0.377085
11	A11	24	64.5693	5.09389	0.371512
11	A11	25	64.7621	5.05296	0.366291
11	A11	26	64.955	5.02025	0.361409
11	A11	27	65.1479	4.97943	0.356721
11	A11	28	65.3408	4.94225	0.352332
11	A11	29	65.5336	4.9111	0.348716
11	A11	30	65.7265	4.88684	0.346427
11	A11	31	65.9194	4.85917	0.345619
11	A11	32	66.1123	4.81623	0.345864
11	A11	33	66.3051	4.7883	0.346365
11	A11	34	66.498	4.74949	0.346405
11	A11	35	66.6909	4.71825	0.345708
11	A11	36	66.8838	4.68377	0.344478
11	A11	37	67.0767	4.65348	0.343157
11	A11	38	67.2695	4.6228	0.342112
11	A11	39	67.4624	4.5884	0.341419
11	A11	40	67.6553	4.55489	0.340875
11	A11	41	67.8482	4.52772	0.340133
11	A11	42	68.041	4.49105	0.338918
11	A11	43	68.2339	4.45489	0.337155
11	A11	44	68.4268	4.4267	0.334959
11	A11	45	68.6197	4.39763	0.332523
11	A11	46	68.8125	4.36535	0.329991
11	A11	47	69.0054	4.33248	0.327429
11	A11	48	69.1983	4.29888	0.324861
11	A11	49	69.3912	4.27171	0.322333
11	A11	50	69.584	4.24522	0.319965
11	A11	51	69.7769	4.20795	0.317913
11	A11	52	69.9698	4.17952	0.316324
11	A11	53	70.1627	4.15255	0.315242
11	A11	54	70.3556	4.12567	0.314549
11	A11	55	70.5484	4.09444	0.313958
11	A11	56	70.7413	4.0598	0.313116
11	A11	57	70.9342	4.03561	0.311777
11	A11	58	71.1271	3.99955	0.309925
11	A11	59	71.3199	3.97213	0.307781
11	A11	60	71.5128	3.94713	0.305687
11	A11	61	71.7057	3.91603	0.303902
11	A11	62	71.8986	3.88384	0.302489
11	A11	63	72.0914	3.866	0.301278
11	A11	64	72.2843	3.82808	0.299991
11	A11	65	72.4772	3.79975	0.298423
11	A11	66	72.6701	3.77241	0.296603
11	A11	67	72.8629	3.74432	0.294789
11	A11	68	73.0558	3.71364	0.293322
11	A11	69	73.2487	3.69395	0.292386
11	A11	70	73.4416	3.66479	0.291869
11	A11	71	73.6345	3.63364	0.291388
11	A11	72	73.8273	3.60633	0.29051
11	A11	73	74.0202	3.5756	0.288968
11	A11	74	74.2131	3.54833	0.286786
11	A11	75	74.406	3.52534	0.284232
11	A11	76	74.5988	3.4964	0.281669
11	A11	77	74.7917	3.47032	0.279402
11	A11	78	74.9846	3.44562	0.277596
11	A11	79	75.1775	3.41919	0.276259
11	A11	80	75.3703	3.39438	0.275263
11	A11	81	75.5632	3.36615	0.274403
11	A11	82	75.7561	3.33967	0.273458
11	A11	83	75.949	3.3119	0.272275
11	A11	84	76.1418	3.28988	0.270789
11	A11	85	76.3347	3.25964	0.269042
11	A11	86	76.5276	3.23725	0.267153
11	A11	87	76.7205	3.2117	0.265299
11	A11	88	76.9134	3.18447	0.263698
11	A11	89	77.1062	3.16247	0.262569
11	A11	90	77.2991	3.13453	0.262066
11	A11	91	77.492	3.11298	0.262201
11	A11	92	77.6849	3.08662	0.262816
11	A11	93	77.8777	3.06572	0.263636
11	A11	94	78.0706	3.03623	0.264452
11	A11	95	78.2635	3.00644	0.26532
11	A11	96	78.4564	2.98517	0.266654
11	A11	97	78.6492	2.96076	0.269168
11	A11	98	78.8421	2.93924	0.273756
11	A11	99	79.035	2.90938	0.281474
11	A11	100	79.2279	2.88304	0.293789
11	A11	101	79.4207	2.85798	0.313082
11	A11	102	79.6136	2.82702	0.343302
11	A11	103	79.8065	2.80132	0.390585
11	A11	104	79.9994	2.76809	0.463582
11	A11	105	80.1923	2.73153	0.573028
11	A11	106	80.3851	2.6909	0.72997
11	A11	107	80.578	2.63917	0.942173
11	A11	108	80.7709	2.57016	1.209
11	A11	109	80.9638	2.4694	1.51623
11	A11	110	81.1566	2.31501	1.83344
11	A11	111	81.3495	2.08456	2.11652
11	A11	112	81.5424	1.76062	2.31647
11	A11	113	81.7353	1.40308	2.39243
11	A11	114	81.9281	1.069	2.32442
11	A11	115	82.121	0.791576	2.12032
11	A11	116	82.3139	0.607906	1.81395
11	A11	117	82.5068	0.505911	1.45493
11	A11	118	82.6996	0.460137	1.09461
11	A11	119	82.8925	0.440669	0.77367
11	A11	120	83.0854	0.430562	0.515403
11	A11	121	83.2783	0.424388	0.325618
11	A11	122	83.4712	0.420659	0.197313
11	A11	123	83.664	0.418681	0.117019
11	A11	124	83.8569	0.416181	0.0702276
11	A11	125	84.0498	0.414466	0.0446542
11	A11	126	84.2427	0.412822	0.0313921
11	A11	127	84.4355	0.410747	0.0247085
11	A11	128	84.6284	0.407902	0.0212701
11	A11	129	84.8213	0.406408	0.0193279
11	A11	130	85.0142	0.404784	0.0180713
11	A11	131	85.207	0.403896	0.0171778
11	A11	132	85.3999	0.402195	0.0165296
11	A11	133	85.5928	0.401212	0.0160585
11	A11	134	85.7857	0.398638	0.0156931
11	A11	135	85.9785	0.397923	0.015364
11	A11	136	86.1714	0.395868	0.0150283
11	A11	137	86.3643	0.395062	0.0146805
11	A11	138	86.5572	0.392685	0.0143439
11	A11	139	86.7501	0.393516	0.0140503
11	A11	140	86.9429	0.389926	0.013821
11	A11	141	87.1358	0.389168	0.0136575
11	A11	142	87.3287	0.389727	0.0135389
11	A11	143	87.5216	0.386797	0.0134283
11	A11	144	87.7144	0.385346	0.0132832
11	A11	145	87.9073	0.384737	0.0130697
11	A11	146	88.1002	0.383503	0.0127729
[truncated: 11,076 more rows]
