# Supplementary material for: Roles of Argonautes and Dicers on Sclerotinia sclerotiorum Antiviral RNA Silencing
Source: Front Plant Sci. 2019 Jul 30;10:976. doi: 10.3389/fpls.2019.00976 (PMC6694225; doi:10.3389/fpls.2019.00976)
Supplement: Supplementary file 2 [file Data_Sheet_2.xlsx]

## Sheet: 24h
Data S2. Growth comparison between complemented, virus free vs SsHV2-L-infected for Fig 3B
24h post inoculation
ID	VF	VI					ID	VF	VI
1	2	2.15					1	1.95	2.1
1	2	2.05					3	1.85	2.1
1	1.85	2.1					6	2	1.88
	1.95	2.1					7	2.18333	2.12
3	1.7	1.7
3	1.95	2.2
3	1.9	2.4
	1.85	2.1
6	2	1.7
6	2	1.85
6	2	2.1
	2	1.88333
7	2.25	1.9
7	2.1	2.2
7	2.2	2.25
	2.18333	2.11667

## Sheet: 48h
48h post inoculation
ID	VF	VI					ID	VF	VI
1	4.8	4.3					1	4.6	4.35
1	4.7	4.2					3	4.85	4.58
1	4.3	4.55					6	4.83	4.52
	4.6	4.35					7	5.43	4.97
3	4.75	4.45
3	4.85	4.5
3	4.95	4.8
	4.85	4.58333
6	4.8	4.6
6	4.9	4.45
6	4.8	4.5
	4.83333	4.51667
7	5.5	4.7
7	5.3	5
7	5.5	5.2
	5.43333	4.96667

## Sheet: 72h
72h post inoculation
ID	VF	VI				ID	VF	VI
1	7.15	6				1	6.88	6.42
1	7.1	6.5				3	7.18	6.75
1	6.4	6.75				6	7.17	6.73
	6.88333	6.41667				7	7.85	7.37
3	7.05	6.8
3	7.15	6.55
3	7.35	6.9
	7.18333	6.75
6	7.1	6.6
6	7.25	7
6	7.15	6.6
	7.16667	6.73333
7	7.8	7.3
7	7.8	7.4
7	7.95	7.4
	7.85	7.36667
